# Supplementary material for: Redefining the treponemal history through pre-Columbian genomes from Brazil
Source: Nature. 2024 Jan 24;627(8002):182–8. doi: 10.1038/s41586-023-06965-x (PMC10917687; doi:10.1038/s41586-023-06965-x)
Supplement: Supplementary file 2 — Shotgun and post target-enrichment screening data. [file 41586_2023_6965_MOESM2_ESM.xlsx]

## Sheet: Screening results from SG data
Table 1.1 Screening results from shotgun sequencing data
Archaeological Sample ID	Laboratory sample ID	Kraken hits (T. pallidum)	Kraken (Treponema family)	% Dups	% GC	M Seqs	Pathological alterations detected in osteological analysis
JAB II, Sep 114 L6 FS2195	ZH_1320	2	23	0.7%	58%	1.7	+
JAB II, Sep 102 L1 75 E5	ZH_1321	0	13	4.0%	58%	1.7	+
JAB II, Sep 102 L1 75 E5	ZH_1323	0	60	2.0%	57%	2.4	+
JAB II, Sep 121 L6 QB9 FS2138	ZH_1334	0	27	1.2%	56%	2.2	+
JAB II, Sep 5 ind A L6 B8 E3	ZH_1354	0	19	1.15%	58%	2.5	N/A
JAB II, Sep 11 L1.25 E1	ZH_1359	0	133	0.6%	54%	2.2	+
JAB II, Sep 36A L2.05 E4	ZH_1383	0	8	3.05%	59%	1.0	+
JAB II, Sep 37 L2.05 E4	ZH_1385	0	22	3.45%	56%	2.0	+
JAB II, Sep 38 L2.05 E4	ZH_1387	0	13	0.6%	58%	2.6	+
JAB II, Sep 41A L2.05 E3-4	ZH_1390	1	14	1.5%	56%	3.1	+
JAB II, Sep 42 L1.76 E3	ZH_1392	0	11	1.8%	56%	1.5	+
JAB II, Sep 44 L1.77 E3	ZH_1393	0	9	3.5%	58%	2.3	N/A
JAB II, Sep 43 L1.77 E3	ZH_1394	0	22	5.1%	58%	2.8	+
JAB II, F3 F9 L3T4	ZH_1396	0	13	3.5%	57%	2.0	N/A
JAB II, F5 79 L1.05	ZH_1397	1	20	2.05%	58%	2.3	N/A
JAB II, FS 46D	ZH_1529	0	22	3.3%	57%	1.8	N/A
JAB II, FS 1 L1.05	ZH_1530	0	22	2.8%	58%	1.9	N/A
JAB II, T10	ZH_1531	0	15	6.7%	57%	1.6	N/A
JAB II, FS 324 L2.05	ZH_1532	0	27	11.0%	57%	2.9	N/A
JAB II, FS 66 L3	ZH_1533	0	18	6.3%	57%	2.5	N/A
JAB II, FS 352 L2.05 E2	ZH_1534	0	11	5.95%	59%	1.5	+
JAB II, L3 L3T11	ZH_1539	0	11	2.2%	56%	1.4	N/A
JAB II, L3 T2 FS9 ind B?	ZH_1540	0	8	5.8%	59%	1.1	N/A
JAB II, FS 4B L3 T4	ZH_1541	0	7	8.5%	57%	0.8	N/A
JAB II, Sep 2A L6 E3	ZH_1542	0	35	0.6%	60%	3.6	-
JAB II, L3 FS.B T2	ZH_1543	0	31	3.35%	59%	2.7	N/A
JAB II, FS2 L3	ZH_1544	0	32	3.65%	58%	2.6	N/A
JAB II, Sep 1B L5.15 E2	ZH_1548	0	7	3.6%	57%	0.9	N/A
JAB II, Sep 1A	ZH_1549	0	12	3.4%	58%	1.8	N/A
JAB II, Sep 1C gracil T10 E2	ZH_1552	0	26	1.55%	59%	2.4	N/A
JAB II, Sep 1 ind D robusto T10 E2	ZH_1554	0	13	4.4%	59%	1.6	N/A
JAB II, Sep 2B L6 E3	ZH_1557	0	40	3.8%	59%	3.4	N/A
JAB II, Sep 1 L2 E2	ZH_1558	0	23	2.4%	58%	2.7	N/A
JAB II, Sep 2 L1.05 E2	ZH_1559	0	23	2.5%	58%	1.6	N/A
JAB II, Sep 4B FS12B L1.05 E1	ZH_1560	1	43	2.65%	58%	3.5	N/A
JAB II, Sep 5A L1.10 E3	ZH_1561	0	39	1.9%	56%	3.8	N/A
JAB II, Sep 1-1/2 T10 E2	ZH_1562	0	12	6.3%	57%	2.3	N/A

## Sheet: Post target-enrichment results
Table 1.2 Post target-enrichment results (samples with successful genome reconstruction marked with *)
	Fastq_screen
	Nichols					Bejel					CDC2
Samples	Reads processed	#Unmapped	N.º mapped reads	theor. Coverage	theor. Depht Cov	Reads processed	#Unmapped	N.º mapped reads	theor. Coverage	theor. Depht Cov	Reads processed	#Unmapped	N.º mapped reads	theor. Coverage	theor. Depht Cov
ZH1390*	26186948	26169300	17648	1323600	1.01969	26186948	26169284	17664	1324800	1.02329	26186948	26169301	17647	1323525	1.01864
ZH1533	12014114	12004742	9372	702900	0.541508	12014114	12004740	9374	703050	0.543043	12014114	12004742	9372	702900	0.54098
ZH1540*	11624758	11617873	6885	516375	0.397811	11624758	11617860	6898	517350	0.399606	11624758	11617871	6887	516525	0.397538
ZH1541*	14238852	14219309	19543	1465725	1.12918	14238852	14219288	19564	1467300	1.13336	14238852	14219301	19551	1466325	1.12854
ZH1542	12223254	12215103	8151	611325	0.470959	12223254	12215115	8139	610425	0.471498	12223254	12215116	8138	610350	0.46975
ZH1544	16820284	16811527	8757	656775	0.505974	16820284	16811511	8773	657975	0.508227	16820284	16811518	8766	657450	0.506
ZH1549	31922740	31900378	22362	1677150	1.29206	31922740	31900360	22380	1678500	1.29649	31922740	31900401	22339	1675425	1.28947
ZH1552	9745060	9735866	9194	689550	0.531223	9745060	9735866	9194	689550	0.532615	9745060	9735866	9194	689550	0.530706
ZH1557*	16358828	16345927	12901	967575	0.745411	16358828	16345920	12908	968100	0.74777	16358828	16345924	12904	967800	0.744858
