# Supplementary material for: Redefining the treponemal history through pre-Columbian genomes from Brazil
Source: Nature. 2024 Jan 24;627(8002):182–8. doi: 10.1038/s41586-023-06965-x (PMC10917687; doi:10.1038/s41586-023-06965-x)
Supplement: Supplementary file 3 — Radiocarbon dating results for the four samples used for genome reconstruction. [file 41586_2023_6965_MOESM3_ESM.xlsx]

## Sheet: Calib 8.20
Calibration data set: Marine20/SHCal20 (Modelled)*			Raw (unmodelled) values are denoted with light grey, and calibrated, marine reservoir effect corrected values in black.
Sample ID	C14 laboratory ID	Radiocarbon age	Delta R	1-sigma start	1-sigma end	relative area (1-σ)	2-sigma start	2-sigma end	relative area (2-σ)	Material	F14C	±1σ2	δC13 ‰	±1σ	mg C	C/N at	Yield M(End)/M(start)	Comments	%C	Method
ZH1390	ETH-127803	2295±22	-126±29	cal BCE 191	cal BCE 91	0.935	cal BCE 350	cal BC 279	0.107	bone	0.752	0.0020535	-11.5	1	0.957	3.16954	0.0314451	original bone: N%=0.96; C%=3.99; C/N=6.92480516	34.7179	ultrafiltration
				cal BCE 79	cal BCE 70	0.065	cal BCE 255	cal BC 248	0.004264
							cal BCE 231	cal BC 46	0.8883
							raw BCE 392	raw BCE 195
ZH1540	ETH-127804	1782±22	-126±29	cal CE 415	cal CE 522	1	cal CE 364	cal CE 553	0.973282	bone	0.801	0.0021956	-15.2	1	0.995	3.16037	0.00597971	original bone: N%=1.26; C%=4.46; C/N=5.89495123	36.5313	ultrafiltration
							cal CE 556	cal CE 573	0.026718
							raw CE 247	raw CE 362
ZH1541	ETH-127805	1955±23	-126±29	cal CE 213	cal CE 333	1	cal CE 135	cal CE 364	1	bone	0.784	0.00220883	-11.6	1	0.705	3.4539	0.0012856	original bone: N%=0.18; C%=2.03; C/N=18.83020993	43.3916	ultrafiltration
							raw CE 24	raw CE 200
ZH1557	ETH-127806	2007±22	-126±29	cal CE 137	cal CE 241	1	cal CE 76	cal CE 271	0.946065	bone	0.779	0.00216129	-13	1	0.968	3.07911	0.0150943	original bone: N%=0.5; C%=2.46; C/N=8.14149616	30.2554	ultrafiltration
							cal CE 292	cal CE 330	0.053935
							raw BCE 47	raw CE 112
*Calibrated with Calib Rev 8.20
Stuiver, M., & Reimer, P.J. Extended 14C data base and revised CALIB 3.0 14C age calibration program. Radiocarbon, 35, 215–230 (1993).Radiocarbon, 35, 215–230 (1993).
Heaton, T.J, Köhler, P., Butzin, M., Bard, E., Reimer, R.W., Austin, W.E.N., Bronk Ramsey, C., Hughen, K.A., Kromer, B., Reimer, P.J., Adkins, J., Burke, A., Cook, M.S., Olsen, J., Skinner, L.C. Marine20-the marine radiocarbon age calibration curve (0-55,000 cal BP). Radiocarbon, 62, 779–820 (2020) doi: 10.1017/RDC.2020.68.
Hogg, A.G., Heaton, T.J., Hua, Q., Palmer, J.G., Turney, C.S.M., Southon, J., Bayliss, A., Blackwell, P., Boswijk, G., Bronk Ramsey, C., Pearson, C., Petchey, F., Reimer, P., Reimer, R., Wacker, L. SHCal20 Southern Hemisphere calibration, 0-55,000 years cal BP. Radiocarbon, 62, 759–778 (2020). doi: 10.1017/RDC.2020.59
