# Supplementary material for: Redefining the treponemal history through pre-Columbian genomes from Brazil
Source: Nature. 2024 Jan 24;627(8002):182–8. doi: 10.1038/s41586-023-06965-x (PMC10917687; doi:10.1038/s41586-023-06965-x)
Supplement: Supplementary file 4 — SNP data. [file 41586_2023_6965_MOESM4_ESM.xlsx]

## Sheet: SNPs in ZH1540 strain
Table 3.1 Genomic details for the 125 SNPs identified for the reconstructed ancient genome ZH1540. Recombinant genes are denoted in purple.
Chrom	Position	Gene iD	Ref	Var	Cons	Cov	Reads1	Reads2	Freq	P-value	StrandFilter	R1+	R1-	R2+	R2-	Pval	SamplesRef	SamplesHet	SamplesHom	SamplesNC	Cons	Cov	Reads1	Reads2	Freq	P-value
CP007548.1	18413	TENDBA_0017	C	T	T	23	0	23	100%	1,2146E-13	Pass	0	0	14	9	1	0	0	1	0	T	23	0	23	100%	1,2146E-13
CP007548.1	65754	TENDBA_0056	G	A	A	35	0	35	100%	8,9137E-21	Pass	0	0	25	10	1	0	0	1	0	A	35	0	35	100%	8,9137E-21
CP007548.1	69857	TENDBA_0061	C	T	T	27	0	27	100%	5,1363E-16	Pass	0	0	17	10	1	0	0	1	0	T	27	0	27	100%	5,1363E-16
CP007548.1	72770	TENDBA_0067	T	C	C	27	0	27	100%	5,1363E-16	Pass	0	0	19	8	1	0	0	1	0	C	27	0	27	100%	5,1363E-16
CP007548.1	74134	TENDBA_0068, TENDBA_0067a	C	G	G	25	0	25	100%	7,9107E-15	Pass	0	0	13	12	1	0	0	1	0	G	25	0	25	100%	7,9107E-15
CP007548.1	80362	TENDBA_0073	C	T	T	24	0	24	100%	3.101e-11	Pass	0	0	14	10	1	0	0	1	0	T	24	0	24	100%	3.101e-11
CP007548.1	137282	TENDBA_0118	C	T	T	15	0	15	100%	6,4467E-9	Pass	0	0	7	8	1	0	0	1	0	T	15	0	15	100%	6,4467E-9
CP007548.1	158497	TENDBA_0136	G	C	C	30	0	30	100%	8,4556E-18	Pass	0	0	24	6	1	0	0	1	0	C	30	0	30	100%	8,4556E-18
CP007548.1	158512	TENDBA_0136	C	A	A	22	0	22	100%	4,7526E-13	Pass	0	0	19	3	1	0	0	1	0	A	22	0	22	100%	4,7526E-13
CP007548.1	158514	TENDBA_0136	A	G	G	21	0	21	100%	1,8578E-12	Pass	0	0	18	3	1	0	0	1	0	G	21	0	21	100%	1,8578E-12
CP007548.1	158515	TENDBA_0136	C	G	G	21	0	20	95,24%	7,2544E-12	Pass	0	0	17	3	1	0	0	1	0	G	21	0	20	95,24%	7,2544E-12
CP007548.1	188041	TENDBA_0165	T	G	G	28	0	28	100%	1,3074E-16	Pass	0	0	21	7	1	0	0	1	0	G	28	0	28	100%	1,3074E-16
CP007548.1	203739	TENDBA_0186	T	G	G	23	0	22	95,65%	4,7526E-13	Pass	0	0	14	8	1	0	0	1	0	G	23	0	22	95,65%	4,7526E-13
CP007548.1	230207	intergen	C	T	T	11	0	11	100%	1,4176E-6	Pass	0	0	9	2	1	0	0	1	0	T	11	0	11	100%	1,4176E-6
CP007548.1	231505	TENDBA_r0001	T	G	G	18	3	14	77,78%	4,8851E-7	Pass	0	3	4	10	1	0	0	1	0	G	18	3	14	77,78%	4,8851E-7
CP007548.1	231527	TENDBA_r0001	A	C	C	27	1	25	92,59%	5,4444E-14	Pass	0	1	11	14	1	0	0	1	0	C	27	1	25	92,59%	5,4444E-14
CP007548.1	231544	TENDBA_r0001	T	C	C	62	5	57	91,94%	6,3504E-30	Pass	4	1	32	25	1	0	0	1	0	C	62	5	57	91,94%	6,3504E-30
CP007548.1	231574	TENDBA_r0001	C	T	T	14	2	12	85,71%	2,9913E-6	Pass	2	0	8	4	1	0	0	1	0	T	14	2	12	85,71%	2,9913E-6
CP007548.1	231575	TENDBA_r0001	T	G	G	10	0	9	90%	2,0568E-5	Pass	0	0	5	4	1	0	0	1	0	G	10	0	9	90%	2,0568E-5
CP007548.1	231577	TENDBA_r0001	A	G	G	10	0	10	100%	5,4125E-6	Pass	0	0	6	4	1	0	0	1	0	G	10	0	10	100%	5,4125E-6
CP007548.1	231615	TENDBA_r0001	A	G	G	9	0	9	100%	2,0568E-5	Pass	0	0	5	4	1	0	0	1	0	G	9	0	9	100%	2,0568E-5
CP007548.1	231728	TENDBA_r0001	T	C	C	24	0	23	95,83%	1,2146E-13	Pass	0	0	17	6	1	0	0	1	0	C	24	0	23	95,83%	1,2146E-13
CP007548.1	231751	TENDBA_r0001	C	T	T	30	0	27	90%	5,1363E-16	Pass	0	0	16	11	1	0	0	1	0	T	30	0	27	90%	5,1363E-16
CP007548.1	231757	TENDBA_r0001	A	G	G	31	0	31	100%	2,1486E-18	Pass	0	0	18	13	1	0	0	1	0	G	31	0	31	100%	2,1486E-18
CP007548.1	231926	TENDBA_r0001	T	G	G	8	0	6	75%	1,0823E-3	Pass	0	0	4	2	1	0	0	1	0	G	8	0	6	75%	1,0823E-3
CP007548.1	231954	TENDBA_r0001	T	C	C	12	0	9	75%	2,0568E-5	Pass	0	0	8	1	1	0	0	1	0	C	12	0	9	75%	2,0568E-5
CP007548.1	231985	TENDBA_r0001	G	A	A	35	0	35	100%	8,9137E-21	Pass	0	0	17	18	1	0	0	1	0	A	35	0	35	100%	8,9137E-21
CP007548.1	231987	TENDBA_r0001	T	C	C	38	0	38	100%	1,4508E-22	Pass	0	0	20	18	1	0	0	1	0	C	38	0	38	100%	1,4508E-22
CP007548.1	232026	TENDBA_r0001	A	G	G	20	2	18	90%	1,6758E-9	Pass	2	0	6	12	1	0	0	1	0	G	20	2	18	90%	1,6758E-9
CP007548.1	232028	TENDBA_r0001	A	C	C	19	0	15	78,95%	6,4467E-9	Pass	0	0	4	11	1	0	0	1	0	C	19	0	15	78,95%	6,4467E-9
CP007548.1	232107	TENDBA_r0001	T	C	C	19	0	19	100%	2,8292E-11	Pass	0	0	14	5	1	0	0	1	0	C	19	0	19	100%	2,8292E-11
CP007548.1	232181	TENDBA_r0001	A	C	C	26	0	26	100%	2,0165E-15	Pass	0	0	20	6	1	0	0	1	0	C	26	0	26	100%	2,0165E-15
CP007548.1	232182	TENDBA_r0001	T	A	A	26	0	25	96,15%	7,9107E-15	Pass	0	0	19	6	1	0	0	1	0	A	26	0	25	96,15%	7,9107E-15
CP007548.1	232290	TENDBA_r0001	C	T	T	50	5	45	90%	3.448e-20	Pass	5	0	37	8	1	0	0	1	0	T	50	5	45	90%	3.448e-20
CP007548.1	232297	TENDBA_r0001	G	A	A	55	6	49	89,09%	5,6355E-25	Pass	6	0	35	14	1	0	0	1	0	A	55	6	49	89,09%	5,6355E-25
CP007548.1	232533	TENDBA_r0001	A	C	C	8	0	8	100%	7,77E-5	Pass	0	0	6	2	1	0	0	1	0	C	8	0	8	100%	7,77E-5
CP007548.1	232594	TENDBA_r0001	T	C	C	40	2	38	95%	8,0088E-21	Pass	2	0	31	7	1	0	0	1	0	C	40	2	38	95%	8,0088E-21
CP007548.1	233593	TENDBA_r0002	A	G	G	17	0	17	100%	4,2852E-10	Pass	0	0	15	2	1	0	0	1	0	G	17	0	17	100%	4,2852E-10
CP007548.1	233746	TENDBA_r0002	G	T	T	5	0	5	100%	3,9683E-3	Pass	1	0	0	5;0	8,3333E-2	0	0	1	0	T	5	0	5	100%	3,9683E-3
CP007548.1	233766	TENDBA_r0002	A	T	T	5	0	5	100%	3,9683E-3	Pass	1	0	0	5;0	8,3333E-2	0	0	1	0	T	5	0	5	100%	3,9683E-3
CP007548.1	233913	TENDBA_r0002	A	T	T	10	0	10	100%	5,4125E-6	Pass	0	0	8	2	1	0	0	1	0	T	10	0	10	100%	5,4125E-6
CP007548.1	235086	TENDBA_r0002	T	C	C	27	1	26	96,3%	1,4382E-14	Pass	1	0	15	11	1	0	0	1	0	C	27	1	26	96,3%	1,4382E-14
CP007548.1	235734	TENDBA_r0002	T	C	C	9	2	7	77,78%	1,1312E-3	Pass	1	1	4	3	1	0	0	1	0	C	9	2	7	77,78%	1,1312E-3
CP007548.1	235735	TENDBA_r0002	A	G	G	8	1	7	87,5%	0.6993	Pass	0	1	5	2	1	0	0	1	0	G	8	1	7	87,5%	0.6993
CP007548.1	279916	TENDBA_r0004	T	G	G	20	2	18	90%	1,6758E-9	Pass	0	2	6	12	1	0	0	1	0	G	20	2	18	90%	1,6758E-9
CP007548.1	279920	TENDBA_r0004	A	G	G	19	4	15	78,95%	2,5053E-7	Pass	2	2	3	12	1	0	0	1	0	G	19	4	15	78,95%	2,5053E-7
CP007548.1	279938	TENDBA_r0004	A	C	C	22	2	19	86,36%	4,7003E-10	Pass	0	2	6	13	1	0	0	1	0	C	22	2	19	86,36%	4,7003E-10
CP007548.1	279955	TENDBA_r0004	T	C	C	63	3	59	93,65%	2,8722E-32	Pass	2	1	29	30	1	0	0	1	0	C	63	3	59	93,65%	2,8722E-32
CP007548.1	279985	TENDBA_r0004	C	T	T	17	1	16	94,12%	7,7134E-9	Pass	0	1	8	8	1	0	0	1	0	T	17	1	16	94,12%	7,7134E-9
CP007548.1	279987	TENDBA_r0004	A	G	G	16	4	12	75%	8,0605E-6	Pass	0	4	7	5	1	0	0	1	0	G	16	4	12	75%	8,0605E-6
CP007548.1	279988	TENDBA_r0004	A	G	G	16	0	16	100%	1,6637E-9	Pass	0	0	7	9	1	0	0	1	0	G	16	0	16	100%	1,6637E-9
CP007548.1	280026	TENDBA_r0004	A	G	G	10	0	10	100%	5,4125E-6	Pass	0	0	6	4	1	0	0	1	0	G	10	0	10	100%	5,4125E-6
CP007548.1	280139	TENDBA_r0004	T	C	C	25	2	23	92%	2,7767E-12	Pass	2	0	15	8	1	0	0	1	0	C	25	2	23	92%	2,7767E-12
CP007548.1	280162	TENDBA_r0004	C	T	T	29	2	23	79,31%	2,7767E-12	Pass	2	0	15	8	1	0	0	1	0	T	29	2	23	79,31%	2,7767E-12
CP007548.1	280168	TENDBA_r0004	A	G	G	26	3	23	88,46%	7,3681E-12	Pass	2	1	13	10	1	0	0	1	0	G	26	3	23	88,46%	7,3681E-12
CP007548.1	280365	TENDBA_r0004	T	C	C	12	0	9	75%	2,0568E-5	Pass	0	0	7	2	1	0	0	1	0	C	12	0	9	75%	2,0568E-5
CP007548.1	280396	TENDBA_r0004	G	A	A	25	1	24	96%	2,0568E-13	Pass	0	1	10	14	1	0	0	1	0	A	25	1	24	96%	2,0568E-13
CP007548.1	280398	TENDBA_r0004	T	C	C	27	0	27	100%	5,1363E-16	Pass	0	0	12	15	1	0	0	1	0	C	27	0	27	100%	5,1363E-16
CP007548.1	280437	TENDBA_r0004	A	G	G	23	1	22	95,65%	2,9149E-12	Pass	1	0	12	10	1	0	0	1	0	G	23	1	22	95,65%	2,9149E-12
CP007548.1	280502	TENDBA_r0004	T	C	C	6	0	6	100%	1,0823E-3	Pass	0	0	4	2	1	0	0	1	0	C	6	0	6	100%	1,0823E-3
CP007548.1	280518	TENDBA_r0004	T	C	C	18	1	17	94,44%	2,0936E-9	Pass	1	0	12	5	1	0	0	1	0	C	18	1	17	94,44%	2,0936E-9
CP007548.1	280520	TENDBA_r0004	C	G	G	19	0	18	94,74%	1,1019E-10	Pass	0	0	13	5	1	0	0	1	0	G	19	0	18	94,74%	1,1019E-10
CP007548.1	280592	TENDBA_r0004	A	C	C	27	3	24	88,89%	2,0853E-12	Pass	2	1	16	8	1	0	0	1	0	C	27	3	24	88,89%	2,0853E-12
CP007548.1	280593	TENDBA_r0004	T	A	A	25	3	21	84%	9,0704E-11	Pass	2	1	14	7	1	0	0	1	0	A	25	3	21	84%	9,0704E-11
CP007548.1	280600	TENDBA_r0004	G	A	A	21	3	18	85,71%	3,7603E-9	Pass	1	2	12	6	1	0	0	1	0	A	21	3	18	85,71%	3,7603E-9
CP007548.1	280701	TENDBA_r0004	C	T	T	43	8	35	81,4%	9,5933E-17	Pass	7	1	27	8	1	0	0	1	0	T	43	8	35	81,4%	9,5933E-17
CP007548.1	280708	TENDBA_r0004	G	A	A	43	10	33	76,74%	2,9377E-15	Pass	8	2	24	9	1	0	0	1	0	A	43	10	33	76,74%	2,9377E-15
CP007548.1	280937	TENDBA_r0004	A	C	C	6	1	5	83,33%	7,5758E-3	Pass	1	0	4	1	1	0	0	1	0	C	6	1	5	83,33%	7,5758E-3
CP007548.1	280944	TENDBA_r0004	A	C	C	7	1	6	85,71%	2.331	Pass	1	0	5	1	1	0	0	1	0	C	7	1	6	85,71%	2.331
CP007548.1	280983	TENDBA_r0004	C	G	G	20	0	17	85%	4,2852E-10	Pass	0	0	12	5	1	0	0	1	0	G	20	0	17	85%	4,2852E-10
CP007548.1	280993	TENDBA_r0004	G	C	C	20	0	15	75%	6,4467E-9	Pass	0	0	10	5	1	0	0	1	0	C	20	0	15	75%	6,4467E-9
CP007548.1	281005	TENDBA_r0004	T	C	C	50	3	47	94%	2,3219E-25	Pass	3	0	30	17	1	0	0	1	0	C	50	3	47	94%	2,3219E-25
CP007548.1	281994	TENDBA_r0005	A	G	G	23	2	21	91,3%	3,6437E-11	Pass	0.952381	1	1	20;1	9,9605E-1	0	0	1	0	G	23	2	21	91,3%	3,6437E-11
CP007548.1	283335	TENDBA_r0005	T	G	G	5	0	5	100%	3,9683E-3	Pass	1	0	0	5;0	8,3333E-2	0	0	1	0	G	5	0	5	100%	3,9683E-3
CP007548.1	283342	TENDBA_r0005	A	G	G	5	0	5	100%	3,9683E-3	Pass	1	0	0	5;0	8,3333E-2	0	0	1	0	G	5	0	5	100%	3,9683E-3
CP007548.1	283487	TENDBA_r0005	T	C	C	19	0	17	89,47%	4,2852E-10	Pass	0	0	9	8	1	0	0	1	0	C	19	0	17	89,47%	4,2852E-10
CP007548.1	283910	TENDBA_r0005	T	C	C	5	0	5	100%	3,9683E-3	Pass	0	0	2	3	1	0	0	1	0	C	5	0	5	100%	3,9683E-3
CP007548.1	283936	TENDBA_r0005	A	G	G	8	1	7	87,5%	0.6993	Pass	1	0	4	3	1	0	0	1	0	G	8	1	7	87,5%	0.6993
CP007548.1	283939	TENDBA_r0005	T	C	C	9	2	7	77,78%	1,1312E-3	Pass	2	0	4	3	1	0	0	1	0	C	9	2	7	77,78%	1,1312E-3
CP007548.1	284111	TENDBA_r0005	C	T	T	48	12	36	75%	2,1746E-16	Pass	10	2	30	6	1	0	0	1	0	T	48	12	36	75%	2,1746E-16
CP007548.1	284136	TENDBA_r0005	A	G	G	8	2	6	75%	3,4965E-3	Pass	2	0	5	1	1	0	0	1	0	G	8	2	6	75%	3,4965E-3
CP007548.1	284184	TENDBA_r0005	A	G	G	5	0	5	100%	3,9683E-3	Pass	0	0	2	3	1	0	0	1	0	G	5	0	5	100%	3,9683E-3
CP007548.1	462004	TENDBA_0435a	G	A	A	22	0	22	100%	4,7526E-13	Pass	0	0	14	8	1	0	0	1	0	A	22	0	22	100%	4,7526E-13
CP007548.1	468556	TENDBA_0442	T	C	C	24	0	24	100%	3.101e-11	Pass	0	0	14	10	1	0	0	1	0	C	24	0	24	100%	3.101e-11
CP007548.1	501421	TENDBA_0473	G	A	A	25	0	25	100%	7,9107E-15	Pass	0	0	18	7	1	0	0	1	0	A	25	0	25	100%	7,9107E-15
CP007548.1	512068	TENDBA_0483	C	G	G	29	0	29	100%	3,3259E-17	Pass	0	0	21	8	1	0	0	1	0	G	29	0	29	100%	3,3259E-17
CP007548.1	521108	TENDBA_0488	G	A	A	23	0	23	100%	1,2146E-13	Pass	0	0	12	11	1	0	0	1	0	A	23	0	23	100%	1,2146E-13
CP007548.1	521109	TENDBA_0488	A	G	G	27	0	27	100%	5,1363E-16	Pass	0	0	16	11	1	0	0	1	0	G	27	0	27	100%	5,1363E-16
CP007548.1	521212	TENDBA_0488	G	A	A	12	0	12	100%	0.0003698	Pass	0	0	7	5	1	0	0	1	0	A	12	0	12	100%	0.0003698
CP007548.1	521391	TENDBA_0488	C	T	T	26	0	26	100%	2,0165E-15	Pass	0	0	19	7	1	0	0	1	0	T	26	0	26	100%	2,0165E-15
CP007548.1	534767	TENDBA_0500	A	G	G	19	0	19	100%	2,8292E-11	Pass	0	0	17	2	1	0	0	1	0	G	19	0	19	100%	2,8292E-11
CP007548.1	540518	TENDBA_t0023	T	C	C	38	7	31	81,58%	6,5838E-15	Pass	0.967742	7	0	30;1	8,1579E-1	0	0	1	0	C	38	7	31	81,58%	6,5838E-15
CP007548.1	592253	TENDBA_0548	T	C	C	14	0	13	92,86%	9,6148E-8	Pass	0	0	10	3	1	0	0	1	0	C	14	0	13	92,86%	9,6148E-8
CP007548.1	603863	TENDBA_0558	C	G	G	7	0	7	100%	2,9138E-4	Pass	0	0	2	5	1	0	0	1	0	G	7	0	7	100%	2,9138E-4
CP007548.1	615023	TENDBA_0566	T	G	G	21	0	21	100%	1,8578E-12	Pass	0	0	15	6	1	0	0	1	0	G	21	0	21	100%	1,8578E-12
CP007548.1	643060	TENDBA_0592	A	G	G	14	0	14	100%	2,4927E-8	Pass	0	0	8	6	1	0	0	1	0	G	14	0	14	100%	2,4927E-8
CP007548.1	690735	TENDBA_0632	A	G	G	12	1	11	91,67%	4,8074E-6	Pass	0	1	4	7	1	0	0	1	0	G	12	1	11	91,67%	4,8074E-6
CP007548.1	699361	TENDBA_0640	T	C	C	13	0	13	100%	9,6148E-8	Pass	0	0	9	4	1	0	0	1	0	C	13	0	13	100%	9,6148E-8
CP007548.1	702524	TENDBA_0641a	C	G	G	28	0	28	100%	1,3074E-16	Pass	0	0	17	11	1	0	0	1	0	G	28	0	28	100%	1,3074E-16
CP007548.1	775449	intergen	G	A	A	27	0	27	100%	5,1363E-16	Pass	0	0	22	5	1	0	0	1	0	A	27	0	27	100%	5,1363E-16
CP007548.1	802439	TENDBA_0737	T	C	C	10	0	10	100%	5,4125E-6	Pass	0	0	8	2	1	0	0	1	0	C	10	0	10	100%	5,4125E-6
CP007548.1	882335	TENDBA_0814	G	A	A	23	0	23	100%	1,2146E-13	Pass	0	0	12	11	1	0	0	1	0	A	23	0	23	100%	1,2146E-13
CP007548.1	933205	TENDBA_0856	G	A	A	14	0	14	100%	2,4927E-8	Pass	0	0	10	4	1	0	0	1	0	A	14	0	14	100%	2,4927E-8
CP007548.1	933208	TENDBA_0856	T	C	C	15	1	14	93,33%	1,0315E-7	Pass	1	0	9	5	1	0	0	1	0	C	15	1	14	93,33%	1,0315E-7
CP007548.1	935642	TENDBA_0859	T	C	C	9	0	9	100%	2,0568E-5	Pass	0	0	2	7	1	0	0	1	0	C	9	0	9	100%	2,0568E-5
CP007548.1	942850	TENDBA_0864	A	G	G	11	0	11	100%	1,4176E-6	Pass	0	0	4	7	1	0	0	1	0	G	11	0	11	100%	1,4176E-6
CP007548.1	963496	TENDBA_0886	T	C	C	18	0	18	100%	1,1019E-10	Pass	0	0	9	9	1	0	0	1	0	C	18	0	18	100%	1,1019E-10
CP007548.1	974276	TENDBA_0897	A	G	G	15	0	15	100%	6,4467E-9	Pass	0	0	12	3	1	0	0	1	0	G	15	0	15	100%	6,4467E-9
CP007548.1	974277	TENDBA_0897	C	G	G	15	0	15	100%	6,4467E-9	Pass	0	0	12	3	1	0	0	1	0	G	15	0	15	100%	6,4467E-9
CP007548.1	974399	TENDBA_0897	G	A	A	15	2	13	86,67%	8,7675E-7	Pass	1	1	10	3	1	0	0	1	0	A	15	2	13	86,67%	8,7675E-7
CP007548.1	974402	TENDBA_0897	G	A	A	16	2	14	87,5%	2,5454E-7	Pass	1	1	11	3	1	0	0	1	0	A	16	2	14	87,5%	2,5454E-7
CP007548.1	974505	TENDBA_0897	T	C	C	30	3	25	83,33%	5,8768E-13	Pass	1	2	12	13	1	0	0	1	0	C	30	3	25	83,33%	5,8768E-13
CP007548.1	974630	TENDBA_0897	G	A	A	12	0	12	100%	0.0003698	Pass	0	0	7	5	1	0	0	1	0	A	12	0	12	100%	0.0003698
CP007548.1	975240	TENDBA_0897	A	C	C	5	0	5	100%	3,9683E-3	Pass	0	0	3	2	1	0	0	1	0	C	5	0	5	100%	3,9683E-3
CP007548.1	975241	TENDBA_0897	C	A	A	5	0	5	100%	3,9683E-3	Pass	0	0	3	2	1	0	0	1	0	A	5	0	5	100%	3,9683E-3
CP007548.1	993154	TENDBA_0915	G	T	T	29	0	29	100%	3,3259E-17	Pass	0	0	26	3	1	0	0	1	0	T	29	0	29	100%	3,3259E-17
CP007548.1	1032785	TENDBA_0952	T	C	C	27	1	26	96,3%	1,4382E-14	Pass	1	0	20	6	1	0	0	1	0	C	27	1	26	96,3%	1,4382E-14
CP007548.1	1051203	TENDBA_0968	C	T	T	5	0	5	100%	3,9683E-3	Pass	0	0	1	4	1	0	0	1	0	T	5	0	5	100%	3,9683E-3
CP007548.1	1051755	TENDBA_0968	G	A	A	13	1	12	92,31%	1,3461E-6	Pass	1	0	7	5	1	0	0	1	0	A	13	1	12	92,31%	1,3461E-6
CP007548.1	1052789	TENDBA_0969	C	T	T	15	0	15	100%	6,4467E-9	Pass	0	0	11	4	1	0	0	1	0	T	15	0	15	100%	6,4467E-9
CP007548.1	1085949	TENDBA_0999	C	T	T	8	0	8	100%	7,77E-5	Pass	0	0	5	3	1	0	0	1	0	T	8	0	8	100%	7,77E-5
CP007548.1	1089707	TENDBA_1001	T	C	C	19	0	19	100%	2,8292E-11	Pass	0	0	14	5	1	0	0	1	0	C	19	0	19	100%	2,8292E-11
CP007548.1	1098402	TENDBA_1008	C	T	T	15	0	15	100%	6,4467E-9	Pass	0	0	11	4	1	0	0	1	0	T	15	0	15	100%	6,4467E-9

## Sheet: Dataset metadata
Table 3.2 Metadata for all published samples and genomes used in the analyses.
Sample	Subspecies	Source	Reads_or_Assemblys	Study	Project Acession number	Accession number	Year of isolation	Closest genome reference
AR2	SS14	Clinically acquired	Reads	Arora et al; (2016)	PRJNA313497	SRR3268682	2013	SS14
AU17	SS14	Clinically acquired	Reads	Arora et al; (2016)	PRJNA313497	SRR3268724	2013	SS14
BAL3	Nichols	Rabbit inoculation	Reads	Arora et al; (2016)	PRJNA313497	SRR3268715	1973	Nichols
GHA1 (Ghana-051)	TPE	Rabbit inoculation	Reads	Arora et al; (2016)	PRJNA313497	SRR3268694	1988-1989	CDC2
GRA2	SS14	Rabbit_passage	Reads	Arora et al; (2016)	PRJNA313497	SRR3268696	1980-1999	SS14
NE19	SS14	clinical_acquired	Reads	Arora et al; (2016)	PRJNA313497	SRR3268709	2013	SS14
NE20	Nichols	Clinically acquired	Reads	Arora et al; (2016)	PRJNA313497	SRR3268710	2013	Nichols
SJN003	TPE	Dentine sample	Reads	Barquera et al; (2020)	PRJEB37490	ERR4065503	2020	CDC2
NL14	Nichols	Clinical_Swab	Reads	Beale et al; (2019)	PRJEB20795	ERS1724928	2016	Nichols
NL16	SS14	Clinical_Swab	Reads	Beale et al; (2019)	PRJEB20795	ERS1724930	2016	SS14
UW116B	SS14	Rabbit_passage (low)	Reads	Beale et al; (2019)	PRJEB20795	ERS1884567	2002	SS14
CP0495_1	TPE	Clinically acquired	Reads	Beale et al; (2020)	PRJEB11481	ERR1470343	2013	CDC2
R3-SAL-007	TPE	Clinically acquired	Reads	Beale et al; (2020)	PRJEB11481	ERR3596780	2014	CDC2
R7-KUN2-001B	TPE	Clinically acquired	Reads	Beale et al; (2020)	PRJEB11481	ERR3596747	2016	cDC2
R8-KOS-007	TPE	Clinically acquired	Reads	Beale et al; (2020)	PRJEB11481	ERR3596783	2016	CDC2
PHE130048A	Nichols	Clinical_Swab	Reads	Beale et al; (2021)	PRJEB28546	ERR4045394	2013	Nichols
PHE140085A	Nichols	Clinical_Swab	Reads	Beale et al; (2021)	PRJEB28546	ERR3684452	2014	Nichols
PHE160190A	SS14	Clinical_Swab	Reads	Beale et al; (2021)	PRJEB28546	ERR3684456	2016	SS14
PHE160283A	Nichols	Clinical_Swab	Reads	Beale et al; (2021)	PRJEB28546	ERR3684465	2016	Nichols
TPA_AUSMELT-1	Nichols	Rabbit_passage	Reads	Beale et al; (2021)	PRJEB28546	SRR13721290	1977	Nichols
TPA_BCC081	Nichols	Clinical_Swab	Reads	Beale et al; (2021)	PRJEB28546	ERR4853530	2013	Nichols
TPA_EIR015	Nichols	Clinical_Swab	Reads	Beale et al; (2021)	PRJEB28546	ERR4993349	2018	Nichols
TPA_EIR017	SS14	Clinical_Swab	Reads	Beale et al; (2021)	PRJEB28546	ERR4853587	2018	SS14
TPA_ESBCN005	Nichols	Clinical_Swab	Reads	Beale et al; (2021)	PRJEB28546	ERR4899206	2015	Nichols
TPA_HUN190020	Nichols	Clinical_Swab	Reads	Beale et al; (2021)	PRJEB28546	ERR5207017	2019	Nichols
TPA_HUN200024	SS14	Clinical_Swab	Reads	Beale et al; (2021)	PRJEB28546	ERR5207018	2019	SS14
TPA_RUS_Tuva-41	SS14	Clinical_Swab	Reads	Beale et al; (2021)	PRJEB28546	ERR5207019	2014	SS14
TPA_SA006	Nichols	Clinical_Swab	Reads	Beale et al; (2021)	PRJEB28546	ERR4899215	2006	Nichols
TPA_ZIM018	Nichols	Clinical_Swab	Reads	Beale et al; (2021)	PRJEB28546	ERR4853623	2015	Nichols
TPA_ZIM028	SS14	Clinical_Swab	Reads	Beale et al; (2021)	PRJEB28546	ERR4853625	2015	SS14
CDC2	TPE	Rabbit inoculation	Assembly	Čejková et al; (2012)	-	CP002375.1	1980	-
Gauthier	TPE	Rabbit inoculation	Assembly	Čejková et al; (2012)	-	CP002376.1	1960	-
SamoaD	TPE	Rabbit inoculation	Assembly	Čejková et al; (2012)	-	NC_016842.1	1953	-
Chicago	Nichols	Rabbit passage	Assembly	Giacani et al; (2010)	-	NC_017268.1	1951	-
AGU007	TPE	Premolar	Reads	Giffin et al; (2020)	PRJEB37633	ERR4000645	2020	CDC2
Philadelphia	SS14		Assembly	Grillova et al; (2019)	-	CP035193.1	1988	-
CW59	Nichols	Clinical_Swab	Reads	Grillova et.al; (2019)	PRJNA508872	SRR8501165	2012	Nichols
CW65	Nichols	Clinical_Swab	Reads	Grillova et.al; (2019)	PRJNA508872	SRR8501164	2014	Nichols
CW82	Nichols	Clinical_Swab	Reads	Grillova et.al; (2019)	PRJNA508872	SRR8501167	2016	Nichols
CW83	Nichols	Clinical_Swab	Reads	Grillova et.al; (2019)	PRJNA508872	SRR8501166	2015	Nichols
CW85	SS14	Clinical_Swab	Reads	Grillova et.al; (2019)	PRJNA508872	SRR8501168	2016	SS14
CW86	Nichols	Clinical_Swab	Reads	Grillova et.al; (2019)	PRJNA508872	SRR8501171	2013	Nichols
Cercocebus_TaiNP₂ (HATO)	TPE	Tissue sample	Reads	Knauf et al; (2018)	PRJNA343706	SRR4308604	2013	CDC2
Chlorocebus sabaeus_NKNP1 (A10)	TPE	Swab	Reads	Knauf et al; (2018)	PRJNA343706	SRR4308606	2015	CDC2
Gambia1	TPE	Clinically acquired	Reads	Knauf et al; (2018)	PRJNA343706	SRR4308597	2014	CDC2
TPE LMNP-1	TPE	Olive baboon	Assembly	Knauf et al; (2018)	-	CP021113.1	2005	-
China30	SS14	Clinically acquired	Assembly	Lieberman et al; (2021)	-	CP073572.1	2018	-
Dublin57B	Assembly	Clinically acquired	Assembly	Lieberman et al; (2021)	-	CP073557.1	2002	-
ItalyAS14	Assembly	Clinically acquired	Assembly	Lieberman et al; (2021)	-	CP073553.1	2017	-
Japan303	Assembly	Clinically acquired	Assembly	Lieberman et al; (2021)	-	CP073536.1	2019	-
Japan317xi	Assembly	Clinically acquired	Assembly	Lieberman et al; (2021)	-	CP073526.1	2019	-
Japan320e	TEN	Clinically acquired	Reads	Lieberman et al; (2021)	PRJNA723099	CP073523.1/SRR14277267	2019	Bejel
Japan322e	TEN	Clinically acquired	Reads	Lieberman et al; (2021)	PRJNA723099	CP073522.1/SRR14277266	2019	Bejel
Japan326e	TEN	Clinically acquired	Reads	Lieberman et al; (2021)	PRJNA723099	CP073518.1/SRR14277458	2019	Bejel
Japan346e	TEN	Clinically acquired	Reads	Lieberman et al; (2021)	PRJNA723099	CP073506.1/SRR14277444	2019	Bejel
MD06B	SS14	Clinically acquired	Assembly	Lieberman et al; (2021)	-	CP073490.1	2002	-
MD18Be	SS14	Clinically acquired	Assembly	Lieberman et al; (2021)	-	CP073487.1	1998	-
PeruC10010x	SS14	Clinically acquired	Assembly	Lieberman et al; (2021)	-	CP073470.1	2019	-
UAB211i	Nichols	Clinically acquired	Assembly	Lieberman et al; (2021)	-	CP073447.1	2002	-
UAB216i	Nichols	Clinically acquired	Assembly	Lieberman et al; (2021)	-	CP073446.1	2003	-
UAB546i	Nichols	Clinically acquired	Assembly	Lieberman et al; (2021)	-	CP073399.1	2007	-
X-4	SS14	Clinically acquired	Assembly	Liu et al; (2021)	-	CP040555.1	42877	-
CHS119	TPE	Premolar	Reads	Majander et al; (2020)	PRJEB35855	all available readings from different enrichment rounds merged together	2020	CDC2
SJ219	SS14	Bone sample	Reads	Majander et al; (2020)	PRJEB35855	all available readings from different enrichment rounds merged together	2020	SS14
PD28	SS14	Bone sample	Reads	Majander et al; (2020)	PRJEB35855	all available readings from different enrichment rounds merged together	2020	SS14
WP0022.7.scab	CDC2	Clinically acquired	Reads	Marks et al; (2017)	PRJEB11481	ERR1470331	2013	CDC2
BNK07	TPE	Cotton Swab	Assembly	Mediannikov et al; (2020)	-	LT986433.1	2016	-
SNK05	TPE	Cotton Swab	Assembly	Mediannikov et al; (2020)	-	LT986434.1	2016	-
IraqB	BosniaA	Mucous patches and rabbit innoculation	Assembly	Mikolova et al; (2018)	-	CP032303.1	1951	-
OKA_2116	TPE	Genital Swab	Reads	Mubemba et al; (2020)	PRJNA588802	SRR10430858	2016	CDC2
Chat_5847	TPE	Côte_dIvoire	Reads	Mubemba et al;_(2020)	PRJNA588802	SRS5636328	2018	TPE
15A019HM	SS14	Clinically acquired	Reads	Nishiki et al; (2021)	PRJDB9408		2015	SS14
17A021MM	Nichols	Clinically acquired	Reads	Nishiki et al; (2021)	PRJDB9408	DRR213718	2017	Nichols
Mexico_A	SS14	Rabbit inoculation	Assembly	Pětrošová et al; (2012)	-	NC_018722.1	1953	-
Nichols	Nichols	Rabbit passage (highly passaged)	Assembly	Pětrošová et al; (2013)	-	NC_021490.2	1912	-
SS14	SS14	Rabbit passage	Assembly	Pětrošová et al; (2013)	-	NC_021508.1	1977	-
PT_SIF1196	SS14	Clinically acquired	Reads	Pinto et al; (2016)	PRJNA322283	SRR3584843	2013	SS14
133	TPE	Bone sample	Reads	Schuenemann et al; (2018)	PRJEB21276	ERS2470995	2018	CDC2
94B	SS14	Bone sample	Reads	Schuenemann et al; (2018)	PRJEB21276	ERS2470994	2018	SS14
Bosnia_A	TEN	muscous patches and rabbit innoculation	Assembly	Štaudová et al; (2014)	-	GCA_000813285.1	1950	-
CDC 2575	TPE	Papillomatous lesion, inoculated into hamsters, propagated in New Zealand White rabbits	Assembly	Strouhal et al; (2017)	-	CP020366.1	1980	-
K363	TPE	Inoculated into Syrian Golden hamsters & several serial passages in rabbits	Assembly	Strouhal et al; (2018)	-	CP024088.1	1990	-
K403	TPE	Inoculated into Syrian Golden hamsters & several serial passages in rabbits	Assembly	Strouhal et al; (2018)	-	CP024089.1	1990	-
TPAUS_079	Nichols	Clinically acquired	Reads	Taouk et al; (2022)	PRJNA754263	SRR15440297	06/22/2016	Nichols
TPAUS_099	SS14	Clinically acquired	Reads	Taouk et al; (2022)	PRJNA754263	SRR15440150	42492	SS14
TPAUS_272	Nichols	Clinically acquired	Reads	Taouk et al; (2022)	PRJNA754263	SRR15440451	02/15/2018	Nichols
TPAUS_682	SS14	Clinically acquired	Reads	Taouk et al; (2022)	PRJNA754263	SRR15440240	09/24/2018	SS14
ZH1540	TEN	Bone sample	Reads	This study			07/14/2018	TEN
TPP_LIB001	TPE	Clinical_Swab	Reads	Timothy et al; (2021)	PRJEB40752	ERR4690809	2018	CDC2
TPP_LIB003	TPE	Clinical_Swab	Reads	Timothy et al; (2021)	PRJEB40752	ERR4690806	2018	CDC2
TPP_LIB012	TPE	Clinical_Swab	Reads	Timothy et al; (2021)	PRJEB40752	ERR4690810	2018	CDC2
TPP_LIB015	TPE	Clinical_Swab	Reads	Timothy et al; (2021)	PRJEB40752	ERR4690812	2018	CDC2
TPP_LIB018	TPE	Clinical_Swab	Reads	Timothy et al; (2021)	PRJEB40752	ERR4690811	2018	CDC2
Madras	Nichols	Clinically acquired	Assembly	unpublished	-	CP078121.1	1954	-
W86	SS14	Dentine sample	Reads	Unpublished	-	-	2020	SS14
C279	TEN	Clinically acquired	Assembly	Vrbová et al; (2022)	-	CP078090.1	2017	-
C77	TEN	Clinically acquired	Assembly	Vrbová et al; (2022)	-	CP081507.1	2014	-
SMUTp_09	SS14	Chancre exudate	Assembly	Wentao Chen et al; (2021)	-	CP051889.1	2018	-
Fribourg	TPE	Rabbit inoculation	Assembly	Zobanikova et al; (2013)	-	CP003902.1	1966	-

## Sheet: Gene coordinates
Table 3.3 Genomic coordinates for each gene present in at least one of the four reference genomes, according to their location in the final merged alignment. Acronyms from Proteinortho (TPASS = SS14, TPANIC = Nichols, TENBA = BosniaA and TPECDC2 = CDC2) were used to create summary IDs for each gene present in the respective reference genome.
Gene	Start	End
TENDBA_TPECDC2_TPANIC_TPASS_0001.fas	4	1398
TENDBA_TPECDC2_0001a.fas	1457	1687
TENDBA_TPECDC2_TPANIC_TPASS_0002.fas	1641	2756
TENDBA_TPECDC2_TPANIC_TPASS_0003.fas	2701	3834
TENDBA_TPECDC2_TPANIC_TPASS_0004.fas	3827	4264
TENDBA_TPECDC2_TPANIC_TPASS_0005.fas	4391	6832
TENDBA_TPECDC2_0005a.fas	6814	7074
TPANIC_0006.fas	7014	7181
TPASS_20006_TENDBA_0006_TPECDC2_0006.fas	7014	8261
TPANIC_0007.fas	7317	8261
TENDBA_TPECDC2_TPANIC_TPASS_0009.fas	8344	10167
TENDBA_TPECDC2_TPANIC_TPASS_0011.fas	10399	12381
TENDBA_TPECDC2_0012.fas	12375	12551
TENDBA_TPECDC2_TPANIC_TPASS_0013.fas	12548	13780
TENDBA_TPECDC2_TPANIC_TPASS_0015.fas	13971	15785
TENDBA_TPECDC2_TPANIC_TPASS_0016.fas	15748	18321
TENDBA_TPECDC2_TPANIC_TPASS_0017.fas	18409	19356
TENDBA_TPECDC2_TPANIC_TPASS_0018.fas	19373	22054
TENDBA_TPECDC2_TPANIC_TPASS_0020.fas	22054	24177
TPECDC2_nc0001.fas	24249	24344
TENDBA_TPECDC2_TPANIC_TPASS_t0001.fas	24346	24433
TENDBA_TPECDC2_TPANIC_TPASS_t0002.fas	24490	24578
TENDBA_TPECDC2_TPANIC_TPASS_t0003.fas	24636	24709
TENDBA_TPECDC2_TPANIC_TPASS_t0004.fas	24741	24827
TENDBA_TPECDC2_TPANIC_TPASS_t0005.fas	24868	24952
TENDBA_TPECDC2_TPANIC_TPASS_0021.fas	25115	25381
TENDBA_TPECDC2_TPANIC_TPASS_0022.fas	25459	27504
TENDBA_TPECDC2_TPANIC_TPASS_0023.fas	27565	28896
TENDBA_TPECDC2_TPANIC_TPASS_0024.fas	29076	29786
TENDBA_TPECDC2_TPANIC_TPASS_0025.fas	29865	32936
TENDBA_TPECDC2_TPANIC_TPASS_0026.fas	32965	33987
TENDBA_TPECDC2_TPANIC_TPASS_0027.fas	34060	35437
TENDBA_TPECDC2_TPANIC_TPASS_0028.fas	35451	36812
TENDBA_TPECDC2_TPANIC_TPASS_0029.fas	36833	38197
TENDBA_TPECDC2_TPANIC_TPASS_0030.fas	38316	39950
TENDBA_TPECDC2_TPANIC_TPASS_0031.fas	40014	40292
TENDBA_TPECDC2_TPANIC_TPASS_0032.fas	40289	41089
TENDBA_TPECDC2_TPANIC_TPASS_0033.fas	41086	41754
TENDBA_TPECDC2_TPANIC_TPASS_0034.fas	41798	42928
TENDBA_TPECDC2_TPANIC_TPASS_0035.fas	42946	43662
TENDBA_TPECDC2_TPANIC_TPASS_0036.fas	43662	44462
TENDBA_TPECDC2_TPANIC_TPASS_0037.fas	44571	45566
TENDBA_TPECDC2_TPANIC_TPASS_0038.fas	45663	46715
TENDBA_TPECDC2_TPANIC_TPASS_0039.fas	46743	46922
TENDBA_TPECDC2_TPANIC_TPASS_0040.fas	46949	49396
TENDBA_TPECDC2_TPANIC_TPASS_0042.fas	49517	50449
TENDBA_TPECDC2_TPANIC_TPASS_0043.fas	50430	52562
TENDBA_TPECDC2_TPANIC_TPASS_0044.fas	52602	54494
TENDBA_TPECDC2_TPANIC_TPASS_0045.fas	54550	55449
TENDBA_TPECDC2_0045a.fas	55480	55749
TENDBA_TPECDC2_TPANIC_TPASS_0046.fas	55811	56512
TENDBA_TPECDC2_TPANIC_TPASS_0047.fas	56530	57051
TENDBA_TPECDC2_TPANIC_TPASS_0048.fas	57057	57488
TENDBA_TPECDC2_0049.fas	57510	58601
TPANIC_TPASS_0049.fas	58234	58539
TENDBA_TPECDC2_TPANIC_TPASS_0050.fas	58832	59440
TENDBA_TPECDC2_TPANIC_TPASS_0051.fas	59591	60646
TENDBA_TPECDC2_TPANIC_TPASS_0052.fas	60646	61662
TENDBA_TPECDC2_TPANIC_TPASS_0053.fas	61751	62806
TENDBA_TPECDC2_TPANIC_TPASS_0054.fas	62977	63936
TENDBA_TPECDC2_0054a.fas	63958	64131
TENDBA_TPECDC2_TPANIC_TPASS_0055.fas	64143	64379
TENDBA_TPECDC2_TPANIC_TPASS_0056.fas	64376	66157
TENDBA_TPECDC2_TPANIC_TPASS_0057.fas	66169	67578
TENDBA_TPECDC2_TPANIC_TPASS_0058.fas	67653	68969
TENDBA_TPECDC2_TPANIC_TPASS_0059.fas	68953	69180
TENDBA_TPECDC2_TPANIC_TPASS_0060.fas	69186	69656
TENDBA_TPECDC2_TPANIC_TPASS_0061.fas	69762	70061
TENDBA_TPECDC2_TPANIC_TPASS_0062.fas	70178	70708
TENDBA_TPECDC2_TPANIC_TPASS_0063.fas	70717	70998
TENDBA_TPECDC2_0063a.fas	71042	71323
TENDBA_TPECDC2_TPANIC_TPASS_0064.fas	71125	71715
TENDBA_TPECDC2_TPANIC_TPASS_0065.fas	71771	72316
TENDBA_TPECDC2_TPANIC_TPASS_0066.fas	72349	72675
TENDBA_TPECDC2_0067.fas	72663	73844
TENDBA_TPECDC2_0067a.fas	73882	74274
TENDBA_TPECDC2_TPANIC_TPASS_0068.fas	74025	75047
TENDBA_TPECDC2_TPANIC_TPASS_0069.fas	75103	75486
TENDBA_TPECDC2_TPANIC_TPASS_0070.fas	75483	75869
TENDBA_TPECDC2_TPANIC_TPASS_0071.fas	75920	78556
TENDBA_TPECDC2_TPANIC_TPASS_0072.fas	78760	79032
TENDBA_TPECDC2_TPANIC_TPASS_0073.fas	79102	80643
TENDBA_TPECDC2_0073a.fas	80574	80768
TENDBA_TPECDC2_TPANIC_TPASS_0074.fas	80948	82357
TENDBA_TPECDC2_TPANIC_TPASS_0075.fas	82476	83366
TENDBA_TPECDC2_TPANIC_TPASS_0076.fas	83406	84236
TENDBA_TPECDC2_TPANIC_TPASS_0077.fas	84269	85885
TENDBA_TPECDC2_TPANIC_TPASS_0078.fas	85890	87128
TENDBA_TPECDC2_TPANIC_TPASS_0079.fas	87056	89278
TENDBA_TPECDC2_TPANIC_TPASS_0080.fas	89275	89742
TENDBA_TPECDC2_TPANIC_TPASS_0081.fas	89749	90597
TENDBA_TPECDC2_0082.fas	90644	92230
TPASS_20082_TPANIC_0082.fas	92145	92448
TENDBA_0082a.fas	92206	92358
TPECDC2_0082a.fas	92206	92509
TENDBA_TPECDC2_TPANIC_TPASS_0083.fas	92394	94376
TENDBA_TPECDC2_TPANIC_TPASS_0084.fas	94456	94689
TENDBA_TPECDC2_TPANIC_TPASS_0085.fas	94804	95250
TENDBA_TPECDC2_TPANIC_TPASS_0086.fas	95331	96275
TENDBA_TPECDC2_TPANIC_TPASS_0087.fas	96278	96841
TENDBA_TPECDC2_TPANIC_TPASS_0088.fas	96801	97415
TENDBA_TPECDC2_TPANIC_TPASS_0089.fas	97445	98680
TENDBA_TPECDC2_TPANIC_TPASS_0090.fas	98763	99827
TENDBA_TPECDC2_TPANIC_TPASS_0091.fas	100009	101571
TENDBA_TPECDC2_TPANIC_TPASS_0092.fas	101588	102130
TENDBA_TPECDC2_TPANIC_TPASS_0093.fas	102114	102761
TENDBA_TPECDC2_TPANIC_TPASS_0094.fas	102899	103909
TENDBA_TPECDC2_TPANIC_TPASS_0095.fas	103909	105855
TENDBA_TPECDC2_TPANIC_TPASS_0096.fas	105929	106291
TENDBA_TPECDC2_TPANIC_TPASS_0097.fas	106461	106679
TENDBA_TPECDC2_TPANIC_TPASS_0098.fas	106732	107388
TENDBA_TPECDC2_TPANIC_TPASS_0099.fas	107392	108147
TENDBA_TPECDC2_TPANIC_TPASS_0100.fas	108342	108944
TENDBA_TPECDC2_TPANIC_TPASS_0101.fas	108937	109731
TENDBA_TPECDC2_TPANIC_TPASS_0102.fas	109769	111742
TENDBA_TPECDC2_TPANIC_TPASS_0103.fas	111807	113739
TENDBA_TPECDC2_TPANIC_TPASS_0104.fas	113877	115658
TENDBA_TPECDC2_TPANIC_TPASS_0105.fas	115825	118818
TENDBA_TPECDC2_TPANIC_TPASS_0106.fas	118850	120382
TENDBA_TPECDC2_TPANIC_TPASS_0107.fas	120363	122054
TENDBA_TPECDC2_TPANIC_TPASS_0108.fas	122294	123679
TENDBA_TPECDC2_TPANIC_TPASS_0109.fas	123781	124659
TENDBA_TPECDC2_TPANIC_TPASS_t0006.fas	124919	124989
TENDBA_TPECDC2_TPANIC_TPASS_t0007.fas	124999	125070
TENDBA_TPECDC2_TPANIC_TPASS_t0008.fas	125107	125178
TENDBA_TPECDC2_TPANIC_TPASS_0110.fas	125200	126933
TENDBA_TPECDC2_TPANIC_TPASS_0111.fas	126930	128420
TENDBA_TPECDC2_TPANIC_TPASS_0112.fas	128417	129769
TENDBA_TPECDC2_TPANIC_TPASS_0113.fas	129911	130897
TENDBA_TPECDC2_TPANIC_TPASS_0114.fas	130902	131897
TENDBA_TPECDC2_TPANIC_TPASS_0115.fas	131922	132731
TENDBA_TPECDC2_TPANIC_TPASS_0116.fas	132882	134888
TPASS_20117_TPANIC_0117_TENDBA_0117_TPECDC2_0117.fas	134920	136755
TENDBA_TPECDC2_TPANIC_TPASS_0118.fas	136835	138100
TENDBA_TPECDC2_0118a.fas	138029	138184
TENDBA_TPECDC2_TPANIC_TPASS_0119.fas	138198	138857
TENDBA_TPECDC2_TPANIC_TPASS_0120.fas	138857	139666
TENDBA_TPECDC2_TPANIC_TPASS_0121.fas	139802	140863
TENDBA_TPECDC2_TPANIC_TPASS_0122.fas	141085	142941
TENDBA_TPECDC2_TPANIC_TPASS_0123.fas	143188	145617
TENDBA_TPECDC2_TPANIC_TPASS_0124.fas	145631	146737
TENDBA_TPECDC2_TPANIC_TPASS_0125.fas	146814	147608
TENDBA_TPECDC2_TPANIC_TPASS_0126.fas	147672	148343
TENDBA_TPECDC2_TPANIC_0126a.fas	148397	149048
TPANIC_TPASS_0126d.fas	148871	149259
TENDBA_TPECDC2_0126b.fas	149040	149748
TENDBA_TPECDC2_TPANIC_TPASS_0126c.fas	149496	149981
TPANIC_0127.fas	149975	150643
TPASS_20127_TENDBA_0127a_TPECDC2_0127a.fas	149975	150356
TENDBA_0127b_TPECDC2_0127b.fas	150249	150663
TENDBA_TPECDC2_TPANIC_TPASS_0128.fas	150858	151205
TENDBA_TPECDC2_TPANIC_TPASS_0129.fas	151268	151666
TENDBA_TPECDC2_0129a.fas	151340	151768
TENDBA_TPECDC2_0129b.fas	151432	151773
TENDBA_TPECDC2_TPANIC_TPASS_0130.fas	151998	152417
TPANIC_0131.fas/ TENDBA_TPECDC2_TPASS_0131.fas	152489	154288
TENDBA_TPECDC2_TPANIC_TPASS_0133.fas	154499	155761
TENDBA_TPECDC2_TPANIC_TPASS_0134.fas	155758	156888
TENDBA_TPECDC2_0134a.fas	156851	157483
TPASS_20135_TPANIC_0135.fas	156931	157782
TENDBA_0134b_TPECDC2_0134b.fas	157066	157773
TENDBA_TPECDC2_TPANIC_TPASS_t0009.fas	158052	158124
TENDBA_TPECDC2_TPANIC_TPASS_0136.fas	158248	159735
TENDBA_TPECDC2_0136a.fas	159851	160042
TENDBA_TPECDC2_TPANIC_TPASS_0138.fas	159989	160726
TENDBA_TPECDC2_TPANIC_TPASS_0139.fas	160734	161426
TENDBA_TPECDC2_TPANIC_TPASS_0140.fas	161466	163193
TENDBA_TPECDC2_0140a.fas	163206	163376
TENDBA_TPECDC2_TPANIC_TPASS_0141.fas	163365	163898
TENDBA_TPECDC2_TPANIC_TPASS_0142.fas	163849	164511
TENDBA_TPECDC2_TPANIC_TPASS_0143.fas	164504	166285
TENDBA_TPECDC2_TPANIC_TPASS_0144.fas	166243	167250
TENDBA_TPECDC2_TPANIC_TPASS_0145.fas	167324	169330
TENDBA_TPECDC2_TPANIC_TPASS_0146.fas	169359	170725
TENDBA_TPECDC2_TPANIC_TPASS_t0010.fas	169405	169486
TENDBA_TPECDC2_TPANIC_TPASS_0147.fas	170735	172594
TENDBA_TPECDC2_TPANIC_TPASS_0148.fas	172591	173169
TENDBA_TPECDC2_TPANIC_TPASS_0149.fas	173163	173756
TENDBA_TPECDC2_TPANIC_TPASS_0150.fas	173749	174234
TENDBA_TPECDC2_TPANIC_TPASS_0151.fas	174200	175219
TENDBA_TPECDC2_TPANIC_TPASS_0152.fas	175206	176690
TENDBA_TPECDC2_0152a.fas	176572	176829
TENDBA_TPECDC2_TPANIC_TPASS_0153.fas	176826	177317
TENDBA_TPECDC2_TPANIC_TPASS_0154.fas	177365	178579
TENDBA_TPECDC2_TPANIC_TPASS_0155.fas	178585	179700
TENDBA_TPECDC2_TPANIC_TPASS_0156.fas	179741	180145
TENDBA_TPECDC2_TPANIC_TPASS_0157.fas	180142	181044
TENDBA_TPECDC2_TPANIC_TPASS_0158.fas	181041	181727
TENDBA_TPECDC2_TPANIC_TPASS_0159.fas	181731	182759
TENDBA_TPECDC2_TPANIC_TPASS_0160.fas	182875	184734
TENDBA_TPECDC2_TPANIC_TPASS_0162.fas	184840	185892
TENDBA_TPECDC2_TPANIC_TPASS_0163.fas	186068	186994
TENDBA_TPECDC2_0163a.fas	186975	187190
TENDBA_TPECDC2_TPANIC_TPASS_0164.fas	187142	187942
TENDBA_TPECDC2_TPANIC_TPASS_0165.fas	187914	188810
TENDBA_TPECDC2_TPANIC_TPASS_0166.fas	188814	189917
TENDBA_TPECDC2_TPANIC_TPASS_0167.fas	189927	190388
TENDBA_TPECDC2_TPANIC_TPASS_0168.fas	190468	191223
TENDBA_TPECDC2_TPANIC_TPASS_t0011.fas	191349	191421
TENDBA_TPECDC2_TPANIC_TPASS_0170.fas	191542	192351
TENDBA_TPECDC2_TPANIC_TPASS_0171.fas	192394	192879
TENDBA_TPECDC2_TPANIC_TPASS_0172.fas	192869	194248
TENDBA_TPECDC2_TPANIC_TPASS_0174.fas	194241	195761
TENDBA_TPECDC2_0177.fas	195758	197170
TPANIC_TPASS_0177.fas	196918	197067
TENDBA_TPECDC2_TPANIC_TPASS_0178.fas	197161	198087
TENDBA_TPECDC2_TPANIC_TPASS_0179.fas	198087	199970
TPANIC_0180.fas	199912	200072
TENDBA_TPECDC2_TPANIC_TPASS_0181.fas	200065	200508
TENDBA_TPECDC2_TPANIC_TPASS_0182.fas	200489	201127
TENDBA_TPECDC2_TPANIC_TPASS_0183.fas	201130	201975
TENDBA_TPECDC2_TPANIC_TPASS_0184.fas	201980	202444
TENDBA_TPECDC2_TPANIC_TPASS_0185.fas	202532	203239
TENDBA_TPECDC2_TPANIC_TPASS_0186.fas	203258	204475
TENDBA_TPECDC2_TPANIC_TPASS_0187.fas	204839	206026
TENDBA_TPECDC2_TPANIC_TPASS_0188.fas	206098	206406
TENDBA_TPECDC2_TPANIC_TPASS_0189.fas	206453	207079
TENDBA_TPECDC2_TPANIC_TPASS_0190.fas	207093	207743
TENDBA_TPECDC2_TPANIC_TPASS_0191.fas	207730	208014
TENDBA_TPECDC2_TPANIC_TPASS_0192.fas	208070	208891
TENDBA_TPECDC2_TPANIC_TPASS_0193.fas	208903	209190
TENDBA_TPECDC2_TPANIC_TPASS_0194.fas	209199	209573
TENDBA_TPECDC2_TPANIC_TPASS_0195.fas	209557	210300
TENDBA_TPECDC2_TPANIC_TPASS_0196.fas	210304	210723
TENDBA_TPECDC2_TPANIC_TPASS_0197.fas	210738	210956
TENDBA_TPECDC2_TPANIC_TPASS_0198.fas	210971	211225
TENDBA_TPECDC2_TPANIC_TPASS_0199.fas	211238	211606
TENDBA_TPECDC2_TPANIC_TPASS_0200.fas	211618	211929
TENDBA_TPECDC2_TPANIC_TPASS_0201.fas	211926	212483
TENDBA_TPECDC2_TPANIC_TPASS_0202.fas	212495	212680
TENDBA_TPECDC2_TPANIC_TPASS_0203.fas	212696	213094
TENDBA_TPECDC2_TPANIC_TPASS_0204.fas	213104	213643
TENDBA_TPECDC2_TPANIC_TPASS_0205.fas	213652	214014
TENDBA_TPECDC2_TPANIC_TPASS_0206.fas	214023	214541
TENDBA_TPECDC2_TPANIC_TPASS_0206a.fas	214544	214729
TENDBA_TPECDC2_TPANIC_TPASS_0207.fas	214729	215190
TENDBA_TPECDC2_TPANIC_TPASS_0208.fas	215198	216517
TENDBA_TPECDC2_0209.fas	216556	216669
TENDBA_TPECDC2_TPANIC_TPASS_0210.fas	216685	217050
TENDBA_TPECDC2_TPANIC_TPASS_0211.fas	217069	217449
TENDBA_TPECDC2_TPANIC_TPASS_0212.fas	217464	218519
TENDBA_TPECDC2_TPANIC_TPASS_0213.fas	218509	219003
TENDBA_TPECDC2_TPANIC_TPASS_0214.fas	219027	219224
TENDBA_TPECDC2_TPANIC_TPASS_0215.fas	219430	220092
TENDBA_TPECDC2_TPANIC_TPASS_0216.fas	220208	222115
TENDBA_TPECDC2_TPANIC_TPASS_0217.fas	222362	223486
TENDBA_TPECDC2_0217a.fas	223464	223619
TENDBA_TPECDC2_TPANIC_TPASS_0218.fas	223663	225132
TENDBA_TPECDC2_TPANIC_TPASS_0219.fas	225136	227283
TENDBA_TPECDC2_TPANIC_TPASS_0220.fas	227312	227638
TENDBA_TPECDC2_TPANIC_TPASS_0221.fas	227625	228422
TENDBA_TPECDC2_TPANIC_TPASS_0222.fas	228432	228878
TENDBA_TPECDC2_TPANIC_TPASS_0223.fas	229015	230454
TENDBA_TPECDC2_TPANIC_TPASS_0225.fas	230641	231381
TENDBA_r0001_TPECDC2_r0001.fas	231572	233108
TPASS_2r0001_TPANIC_r0001.fas	231626	233121
TPANIC_t0012.fas	233225	233304
TENDBA_t0012_TPECDC2_t0012.fas	233225	233299
TPASS_2t0012.fas	233226	233311
TENDBA_r0002_TPECDC2_r0002.fas	233423	236373
TPASS_2r0002_TPANIC_r0002.fas	233427	236327
TPASS_2r0003_TPANIC_r0003_TENDBA_r0003_TPECDC2_r0003.fas	236424	236533
TENDBA_TPECDC2_TPANIC_TPASS_0226.fas	236546	237232
TENDBA_TPECDC2_0226a.fas	237130	237288
TENDBA_TPECDC2_TPANIC_TPASS_0227.fas	237285	238052
TENDBA_TPECDC2_TPANIC_TPASS_0228.fas	238119	238697
TENDBA_TPECDC2_TPANIC_TPASS_0229.fas	238899	239711
TENDBA_TPECDC2_TPANIC_TPASS_0230.fas	239716	241689
TENDBA_TPECDC2_TPANIC_TPASS_0231.fas	241790	242440
TENDBA_TPECDC2_TPANIC_TPASS_0233.fas	242687	243232
TENDBA_TPECDC2_TPANIC_TPASS_t0013.fas	243367	243439
TENDBA_TPECDC2_TPANIC_TPASS_0234.fas	243468	243638
TENDBA_TPECDC2_TPANIC_TPASS_t0014.fas	243693	243765
TENDBA_TPECDC2_TPANIC_TPASS_0235.fas	243788	243967
TENDBA_TPECDC2_TPANIC_TPASS_0236.fas	243977	244534
TENDBA_TPECDC2_TPANIC_TPASS_0237.fas	244641	245081
TENDBA_TPECDC2_TPANIC_TPASS_0238.fas	245078	245758
TENDBA_TPECDC2_TPANIC_TPASS_0239.fas	245760	246302
TENDBA_TPECDC2_TPANIC_TPASS_0240.fas	246411	246800
TENDBA_TPECDC2_0240a.fas	246858	247007
TENDBA_TPECDC2_TPANIC_TPASS_0241.fas	247063	250599
TENDBA_TPECDC2_TPANIC_TPASS_0242.fas	250612	254862
TENDBA_TPECDC2_TPANIC_TPASS_0243.fas	254965	255339
TENDBA_TPECDC2_TPANIC_TPASS_0244.fas	255361	255831
TENDBA_TPECDC2_TPANIC_TPASS_0245.fas	255855	259310
TENDBA_TPECDC2_TPANIC_TPASS_0246.fas	259297	261249
TENDBA_TPECDC2_TPANIC_TPASS_0247.fas	261300	262373
TENDBA_TPECDC2_0248.fas	262370	262843
TENDBA_TPECDC2_TPANIC_TPASS_0249.fas	262922	263974
TPASS_20250a_TPANIC_0250a_TENDBA_0250_TPECDC2_0250.fas	264025	264252
TPANIC_TPASS_0250b.fas	264087	264374
TENDBA_TPECDC2_TPANIC_TPASS_0251.fas	264406	264723
TENDBA_TPECDC2_TPANIC_TPASS_0252.fas	264713	266353
TENDBA_TPECDC2_TPANIC_TPASS_0253.fas	266248	266757
TENDBA_TPECDC2_TPANIC_TPASS_0254.fas	266994	268553
TENDBA_TPECDC2_TPANIC_TPASS_0255.fas	268672	268875
TENDBA_TPECDC2_TPANIC_TPASS_0256.fas	268920	269570
TENDBA_TPECDC2_TPANIC_TPASS_0257.fas	269667	270737
TENDBA_TPECDC2_TPANIC_TPASS_0258.fas	270803	271513
TENDBA_TPECDC2_0258a.fas	271530	271679
TENDBA_TPECDC2_TPANIC_TPASS_0259.fas	271592	272203
TENDBA_TPECDC2_TPANIC_TPASS_0260.fas	272334	273680
TENDBA_TPECDC2_TPANIC_TPASS_0261.fas	273795	274838
TENDBA_TPECDC2_TPANIC_TPASS_0262.fas	274831	275490
TPANIC_TPASS_0263.fas	275505	275879
TENDBA_TPECDC2_0263.fas	275656	277290
TENDBA_TPECDC2_TPANIC_TPASS_0264.fas	277295	277951
TPECDC2_nc0002.fas	278011	278363
TENDBA_TPECDC2_0264a.fas	278268	278444
TENDBA_TPECDC2_TPANIC_TPASS_0265.fas	278383	279750
TENDBA_r0004_TPECDC2_r0004.fas	280019	281555
TPASS_2r0004_TPANIC_r0004.fas	280074	281568
TPASS_2t0015.fas	281672	281745
TPANIC_t0015_TENDBA_t0015_TPECDC2_t0015.fas	281673	281756
TPASS_2r0005_TPANIC_r0005.fas	281862	284762
TENDBA_r0005_TPECDC2_r0005.fas	281868	284818
TPASS_2r0006_TPANIC_r0006_TENDBA_r0006_TPECDC2_r0006.fas	284869	284978
TENDBA_TPECDC2_TPANIC_TPASS_0267.fas	285035	285400
TENDBA_TPECDC2_TPANIC_TPASS_0268.fas	285397	286050
TENDBA_TPECDC2_TPANIC_TPASS_0269.fas	286060	287508
TENDBA_TPECDC2_TPANIC_TPASS_0270.fas	287492	289018
TENDBA_TPECDC2_TPANIC_TPASS_0271.fas	289015	289989
TENDBA_TPECDC2_TPANIC_TPASS_0272.fas	289976	290737
TENDBA_TPECDC2_TPANIC_TPASS_0273.fas	290870	291661
TENDBA_TPECDC2_TPANIC_TPASS_0274.fas	291699	292199
TENDBA_TPECDC2_0274a.fas	292228	292404
TENDBA_TPECDC2_TPANIC_TPASS_0275.fas	292288	293037
TENDBA_TPECDC2_TPANIC_TPASS_0276.fas	293016	293855
TENDBA_TPECDC2_TPANIC_TPASS_0277.fas	294073	295419
TENDBA_TPECDC2_TPANIC_TPASS_0279.fas	295722	298313
TENDBA_TPECDC2_TPANIC_TPASS_0282.fas	298576	299295
TENDBA_TPECDC2_TPANIC_TPASS_0283.fas	299473	299952
TENDBA_TPECDC2_TPANIC_TPASS_0284.fas	300057	301736
TENDBA_TPECDC2_TPANIC_TPASS_0286.fas	301708	302664
TENDBA_TPECDC2_TPANIC_TPASS_0288.fas	302664	305237
TENDBA_TPECDC2_TPANIC_TPASS_0290.fas	305292	306125
TENDBA_TPECDC2_TPANIC_TPASS_0291.fas	306162	307043
TENDBA_TPECDC2_TPANIC_TPASS_0292.fas	307034	308287
TENDBA_TPECDC2_TPANIC_TPASS_0293.fas	308299	308475
TENDBA_TPECDC2_TPANIC_TPASS_0294.fas	308453	309718
TENDBA_TPECDC2_TPANIC_TPASS_0295.fas	309737	310981
TENDBA_TPECDC2_TPANIC_TPASS_0296.fas	311067	311702
TENDBA_TPECDC2_TPANIC_TPASS_0297.fas	311666	312478
TENDBA_TPECDC2_TPANIC_TPASS_0298.fas	312596	313642
TENDBA_TPECDC2_TPANIC_TPASS_0300.fas	313639	315399
TENDBA_TPECDC2_TPANIC_TPASS_0301.fas	315396	316529
TENDBA_TPECDC2_TPANIC_TPASS_0302.fas	316520	317461
TENDBA_TPECDC2_TPANIC_TPASS_0303.fas	317448	319394
TENDBA_TPECDC2_TPANIC_TPASS_0304.fas	319407	322526
TENDBA_TPECDC2_TPANIC_TPASS_0305.fas	322453	324186
TENDBA_TPECDC2_TPANIC_TPASS_0306.fas	324351	324965
TENDBA_TPECDC2_TPANIC_TPASS_0307.fas	325031	326080
TENDBA_TPECDC2_TPANIC_TPASS_0308.fas	326055	327020
TENDBA_TPECDC2_TPANIC_TPASS_0309.fas	327086	327904
TENDBA_TPECDC2_TPANIC_TPASS_0310.fas	327873	328256
TENDBA_TPECDC2_TPANIC_TPASS_0312.fas	328362	329375
TPECDC2_0312a_TENDBA_0312a.fas	329353	329514
TENDBA_TPECDC2_TPANIC_TPASS_0313.fas	329466	331757
TENDBA_0314_TPECDC2_0314.fas	331814	332630
TPANIC_TPASS_0315.fas	331983	332630
TENDBA_0316.fas	332624	336783
TPECDC2_0316_TPANIC_TPASS_0316.fas	332624	334453
TPASS_20317_TPANIC_0317_TPECDC2_0317.fas	334513	336783
TPASS_20318.fas	336735	336914
TENDBA_TPECDC2_TPANIC_TPASS_0319.fas	336943	338004
TENDBA_TPECDC2_TPANIC_TPASS_0320.fas	338014	338169
TENDBA_TPECDC2_TPANIC_TPASS_0321.fas	338245	339846
TENDBA_TPECDC2_TPANIC_TPASS_0322.fas	339756	340958
TENDBA_TPECDC2_TPANIC_TPASS_0323.fas	340955	341905
TENDBA_TPECDC2_TPANIC_TPASS_0324.fas	342009	346415
TENDBA_TPECDC2_TPANIC_TPASS_0326.fas	346445	348970
TENDBA_TPECDC2_TPANIC_TPASS_0327.fas	349027	349545
TENDBA_TPECDC2_TPANIC_TPASS_0328.fas	349601	352303
TENDBA_TPECDC2_0328a.fas	352319	352477
TENDBA_TPECDC2_TPANIC_TPASS_0329.fas	352421	353962
TENDBA_TPECDC2_TPANIC_TPASS_t0016.fas	353944	354026
TENDBA_TPECDC2_TPANIC_TPASS_0330.fas	354118	355914
TENDBA_TPECDC2_TPANIC_TPASS_t0017.fas	355979	356050
TENDBA_TPECDC2_TPANIC_TPASS_0331.fas	356144	357610
TENDBA_TPECDC2_TPANIC_TPASS_0333.fas	357933	358481
TENDBA_TPECDC2_TPANIC_TPASS_0334.fas	358506	359723
TENDBA_TPECDC2_TPANIC_TPASS_0335.fas	359720	360262
TENDBA_TPECDC2_TPANIC_TPASS_0336.fas	360105	361805
TENDBA_TPECDC2_TPANIC_TPASS_0337.fas	361786	362643
TENDBA_TPECDC2_TPANIC_TPASS_0338.fas	362661	363149
TENDBA_TPECDC2_TPANIC_TPASS_0339.fas	363161	364156
TENDBA_TPECDC2_TPANIC_TPASS_0340.fas	364142	365614
TENDBA_TPECDC2_TPANIC_TPASS_0341.fas	365633	367078
TENDBA_TPECDC2_TPANIC_TPASS_0342.fas	367199	367759
TENDBA_TPECDC2_TPANIC_TPASS_0343.fas	367753	368586
TENDBA_TPECDC2_TPANIC_TPASS_0344.fas	368591	372013
TENDBA_TPECDC2_0344a.fas	371863	372153
TENDBA_TPECDC2_TPANIC_TPASS_0345.fas	372166	373257
TENDBA_TPECDC2_0345a.fas	373161	373361
TENDBA_TPECDC2_TPANIC_TPASS_0346.fas	373414	374115
TENDBA_TPECDC2_0347.fas	374084	374914
TENDBA_TPECDC2_TPANIC_TPASS_0348.fas	374935	376059
TENDBA_TPECDC2_TPANIC_TPASS_0349.fas	376029	376559
TENDBA_TPECDC2_0349a.fas	376584	376736
TENDBA_TPECDC2_TPANIC_TPASS_0350.fas	376772	378058
TENDBA_TPECDC2_TPANIC_TPASS_0351.fas	378055	378945
TENDBA_TPECDC2_TPANIC_TPASS_0352.fas	379077	379334
TENDBA_TPECDC2_TPANIC_TPASS_0353.fas	379331	379840
TENDBA_TPECDC2_0353a.fas	379806	380186
TENDBA_TPECDC2_TPANIC_TPASS_0354.fas	380103	380729
TENDBA_TPECDC2_TPANIC_TPASS_0355.fas	380696	381079
TENDBA_TPECDC2_TPANIC_TPASS_0356.fas	381332	381601
TENDBA_TPECDC2_TPANIC_TPASS_0357.fas	381784	382443
TENDBA_TPECDC2_TPANIC_TPASS_0358.fas	382448	384019
TENDBA_TPECDC2_TPANIC_TPASS_0359.fas	384040	384675
TENDBA_TPECDC2_0359a.fas	384756	385007
TENDBA_TPECDC2_TPANIC_TPASS_0360.fas	384892	385062
TENDBA_TPECDC2_TPANIC_TPASS_0361.fas	385059	385862
TENDBA_TPECDC2_0361a.fas	385907	386059
TENDBA_TPECDC2_TPANIC_TPASS_0362.fas	385983	386219
TENDBA_TPECDC2_0362a.fas	386193	386609
TENDBA_TPECDC2_TPANIC_TPASS_0363.fas	386711	389149
TENDBA_TPECDC2_TPANIC_TPASS_0364.fas	389143	390510
TENDBA_TPECDC2_TPANIC_TPASS_0365.fas	390532	390996
TENDBA_TPECDC2_TPANIC_TPASS_0366.fas	391009	391443
TENDBA_TPECDC2_0366a.fas	391388	391729
TENDBA_TPECDC2_TPANIC_TPASS_0367.fas	391747	394572
TENDBA_TPECDC2_TPANIC_TPASS_0368.fas	394569	394907
TENDBA_TPECDC2_TPANIC_TPASS_0369.fas	394904	396454
TENDBA_TPECDC2_TPANIC_TPASS_0370.fas	396522	396803
TENDBA_TPECDC2_TPANIC_TPASS_0371.fas	396912	397787
TENDBA_TPECDC2_TPANIC_TPASS_t0018.fas	397796	397868
TENDBA_TPECDC2_TPANIC_TPASS_0372.fas	397909	398499
TENDBA_TPECDC2_TPANIC_TPASS_0373.fas	398559	399992
TENDBA_TPECDC2_TPANIC_TPASS_0374.fas	399928	402303
TENDBA_0374a_TPECDC2_0374a.fas	402400	402660
TPASS_20375_TPANIC_0375.fas	402461	402670
TENDBA_TPECDC2_0374b.fas	402657	402953
TENDBA_TPECDC2_0376.fas	402986	403939
TENDBA_TPECDC2_TPANIC_TPASS_0377.fas	403961	404464
TENDBA_TPECDC2_TPANIC_TPASS_0379.fas	404539	407289
TENDBA_TPECDC2_TPANIC_TPASS_0380.fas	407396	409216
TENDBA_TPECDC2_TPANIC_TPASS_0381.fas	409356	410072
TENDBA_TPECDC2_TPANIC_TPASS_0383.fas	410306	410755
TENDBA_TPECDC2_TPANIC_TPASS_0384.fas	410752	411891
TENDBA_TPECDC2_TPANIC_TPASS_0385.fas	411904	412278
TENDBA_TPECDC2_TPANIC_TPASS_0386.fas	412262	413641
TENDBA_TPECDC2_TPANIC_TPASS_0387.fas	413638	414792
TENDBA_TPECDC2_TPANIC_TPASS_0388.fas	414770	415585
TENDBA_TPECDC2_TPANIC_TPASS_0389.fas	415598	416842
TENDBA_TPECDC2_TPANIC_TPASS_0390.fas	416888	418144
TENDBA_TPECDC2_TPANIC_TPASS_0391.fas	418141	419061
TENDBA_TPECDC2_TPANIC_TPASS_0392.fas	418997	419803
TENDBA_TPECDC2_TPANIC_TPASS_0393.fas	419800	420708
TENDBA_TPECDC2_TPANIC_TPASS_0394.fas	420741	422936
TENDBA_TPECDC2_TPANIC_TPASS_0395.fas	422929	423822
TENDBA_TPECDC2_TPANIC_TPASS_0396.fas	423970	424380
TENDBA_TPECDC2_TPANIC_TPASS_0397.fas	424398	424853
TENDBA_TPECDC2_TPANIC_TPASS_0398.fas	424909	425283
TENDBA_TPECDC2_TPANIC_TPASS_0399.fas	425400	427103
TENDBA_TPECDC2_TPANIC_TPASS_0400.fas	427108	428166
TENDBA_TPECDC2_TPANIC_TPASS_0401.fas	428214	429143
TENDBA_TPECDC2_TPANIC_TPASS_0402.fas	429171	430514
TENDBA_TPECDC2_TPANIC_TPASS_0403.fas	430543	430995
TENDBA_TPECDC2_TPANIC_TPASS_0404.fas	430992	431525
TENDBA_TPECDC2_TPANIC_TPASS_0405.fas	431522	432046
TENDBA_TPECDC2_TPANIC_TPASS_0406.fas	432162	432968
TENDBA_TPECDC2_TPANIC_TPASS_0407.fas	433072	433752
TENDBA_TPECDC2_TPANIC_TPASS_0408.fas	433848	437102
TENDBA_TPECDC2_TPANIC_TPASS_0409.fas	437144	437329
TENDBA_TPECDC2_TPANIC_TPASS_0409a.fas	437220	437597
TENDBA_TPECDC2_TPANIC_TPASS_0410.fas	437594	439345
TENDBA_TPECDC2_TPANIC_TPASS_0411.fas	439342	440604
TENDBA_TPECDC2_0411a.fas	440623	440784
TENDBA_TPECDC2_TPANIC_TPASS_0412.fas	440680	440985
TENDBA_TPECDC2_TPANIC_TPASS_0413.fas	441004	442902
TENDBA_TPECDC2_TPANIC_TPASS_0414.fas	443005	444360
TENDBA_TPECDC2_TPANIC_TPASS_0415.fas	444341	444859
TENDBA_TPECDC2_TPANIC_TPASS_0416.fas	444822	446180
TENDBA_TPECDC2_TPANIC_TPASS_0417.fas	446173	447852
TENDBA_TPECDC2_TPANIC_TPASS_0418.fas	447879	449072
TENDBA_TPECDC2_TPANIC_TPASS_0419.fas	449069	449839
TENDBA_TPECDC2_TPANIC_TPASS_0421.fas	449973	452024
TENDBA_TPECDC2_TPANIC_TPASS_0422.fas	452008	453033
TENDBA_TPECDC2_TPANIC_TPASS_0423.fas	453058	453864
TENDBA_TPECDC2_TPANIC_TPASS_0424.fas	453990	454604
TENDBA_TPECDC2_TPANIC_TPASS_0425.fas	454604	455149
TENDBA_TPECDC2_TPANIC_TPASS_0426.fas	455146	456915
TENDBA_TPECDC2_TPANIC_TPASS_0427.fas	456919	458211
TENDBA_TPECDC2_TPANIC_TPASS_0428.fas	458223	458843
TENDBA_TPECDC2_TPANIC_TPASS_0429.fas	458840	460708
TENDBA_TPECDC2_TPANIC_TPASS_0430.fas	460745	461167
TENDBA_TPECDC2_TPANIC_TPASS_0431.fas	461201	462022
TENDBA_TPECDC2_TPANIC_TPASS_0432.fas	462065	462616
TENDBA_TPECDC2_TPANIC_TPASS_0433.fas	462671	464545
TENDBA_TPECDC2_TPANIC_TPASS_0435.fas	464642	465112
TENDBA_TPECDC2_0435a.fas	465057	465224
TENDBA_TPECDC2_TPANIC_TPASS_0436.fas	465243	466325
TENDBA_TPECDC2_TPANIC_TPASS_0437.fas	466291	466821
TENDBA_TPECDC2_TPANIC_TPASS_0438.fas	466851	467660
TENDBA_TPECDC2_TPANIC_TPASS_0439.fas	467747	468259
TENDBA_TPECDC2_TPANIC_TPASS_0440.fas	468349	469500
TENDBA_TPECDC2_TPANIC_TPASS_0441.fas	469497	470414
TENDBA_TPECDC2_TPANIC_TPASS_0442.fas	470407	472128
TENDBA_TPECDC2_TPANIC_TPASS_0443.fas	472070	472924
TENDBA_TPECDC2_TPANIC_TPASS_0444.fas	472930	473958
TENDBA_TPECDC2_TPANIC_TPASS_0445.fas	474094	474723
TENDBA_TPECDC2_TPANIC_TPASS_0446.fas	474720	475979
TENDBA_TPECDC2_TPANIC_TPASS_0447.fas	475976	477100
TENDBA_TPECDC2_TPANIC_TPASS_0448.fas	477158	478240
TENDBA_TPECDC2_TPANIC_TPASS_0449.fas	478244	478834
TPASS_20450a_TPANIC_0450a_TENDBA_0450_TPECDC2_0450.fas	478971	481022
TPANIC_TPASS_0451.fas	481011	481193
TENDBA_TPECDC2_TPANIC_TPASS_0451a.fas	481110	481394
TENDBA_TPECDC2_TPANIC_TPASS_0452.fas	481472	484747
TENDBA_TPECDC2_TPANIC_TPASS_0453.fas	484734	485597
TENDBA_TPECDC2_0453a.fas	485613	485963
TENDBA_TPECDC2_TPANIC_TPASS_0454.fas	485947	486636
TENDBA_TPECDC2_TPANIC_TPASS_0455.fas	486633	487607
TENDBA_TPECDC2_TPANIC_TPASS_0456.fas	487694	489010
TENDBA_TPECDC2_TPANIC_TPASS_0457.fas	489078	490859
TENDBA_TPECDC2_TPANIC_TPASS_0458.fas	490950	491528
TENDBA_TPECDC2_TPANIC_TPASS_0459.fas	491545	492342
TENDBA_TPECDC2_TPANIC_TPASS_0460.fas	492385	493092
TENDBA_TPECDC2_TPANIC_TPASS_0461.fas	493093	493589
TENDBA_TPECDC2_0461a.fas	493385	493594
TENDBA_TPECDC2_TPANIC_TPASS_0462.fas	493564	494844
TENDBA_TPECDC2_TPANIC_TPASS_0464.fas	494903	495655
TENDBA_TPECDC2_TPANIC_TPASS_0465.fas	495652	496524
TENDBA_TPECDC2_TPANIC_TPASS_0466.fas	496457	497626
TENDBA_TPECDC2_TPANIC_TPASS_0467.fas	497617	497865
TENDBA_TPECDC2_TPANIC_TPASS_0468.fas	497835	499787
TENDBA_TPECDC2_TPANIC_TPASS_0470.fas	499780	501369
TENDBA_TPECDC2_TPANIC_TPASS_0471.fas	501361	502770
TENDBA_TPECDC2_TPANIC_TPASS_0472.fas	502783	504858
TENDBA_TPECDC2_TPANIC_TPASS_0473.fas	504933	505577
TENDBA_TPECDC2_TPANIC_TPASS_0474.fas	505642	506379
TENDBA_TPECDC2_TPANIC_TPASS_0475.fas	506520	508127
TENDBA_TPECDC2_TPANIC_TPASS_0476.fas	508191	509537
TENDBA_TPECDC2_TPANIC_TPASS_0477.fas	509626	510330
TENDBA_TPECDC2_TPANIC_TPASS_0478.fas	510391	511938
TENDBA_TPECDC2_TPANIC_TPASS_0479.fas	512011	512686
TENDBA_TPECDC2_TPANIC_TPASS_0480.fas	512798	513286
TENDBA_TPECDC2_TPANIC_TPASS_0481.fas	513318	515567
TENDBA_TPECDC2_TPANIC_TPASS_0483.fas	515633	516844
TENDBA_TPECDC2_TPANIC_TPASS_0484.fas	516744	518759
TENDBA_TPECDC2_TPANIC_TPASS_0485.fas	518653	520497
TENDBA_TPECDC2_TPANIC_TPASS_0486.fas	520494	522089
TENDBA_TPECDC2_0487.fas	522178	524334
TPANIC_TPASS_0487.fas	523346	523756
TENDBA_TPECDC2_TPANIC_TPASS_0488.fas	523984	526521
TENDBA_TPECDC2_TPANIC_TPASS_t0019.fas	526634	526708
TENDBA_TPECDC2_TPANIC_TPASS_t0020.fas	526718	526799
TENDBA_TPECDC2_TPANIC_TPASS_0489.fas	526975	527943
TENDBA_TPECDC2_TPANIC_TPASS_0490.fas	527940	528128
TENDBA_TPECDC2_TPANIC_TPASS_0491.fas	528135	529190
TENDBA_TPECDC2_TPANIC_TPASS_0492.fas	529194	531011
TENDBA_TPECDC2_TPANIC_TPASS_0493.fas	531008	532843
TENDBA_TPECDC2_TPANIC_TPASS_0494.fas	532853	533674
TENDBA_TPECDC2_0494a.fas	533589	533777
TPECDC2_nc0003.fas	533732	534021
TENDBA_TPECDC2_TPANIC_TPASS_0496.fas	534004	534993
TENDBA_TPECDC2_TPANIC_TPASS_0497.fas	535006	536040
TENDBA_TPECDC2_TPANIC_TPASS_0498.fas	536045	536908
TENDBA_TPECDC2_TPANIC_TPASS_0499.fas	536905	537411
TENDBA_TPECDC2_TPANIC_TPASS_0500.fas	537412	539286
TENDBA_TPECDC2_TPANIC_TPASS_0501.fas	539283	540584
TENDBA_TPECDC2_TPANIC_TPASS_0502.fas	540610	541506
TENDBA_TPECDC2_TPANIC_TPASS_0503.fas	541485	542048
TENDBA_TPECDC2_TPANIC_TPASS_0505.fas	542179	543513
TENDBA_TPECDC2_0505a.fas	543502	543768
TENDBA_TPECDC2_TPANIC_TPASS_t0021.fas	543873	543945
TENDBA_TPECDC2_TPANIC_TPASS_t0022.fas	544005	544085
TENDBA_TPECDC2_TPANIC_TPASS_t0023.fas	544096	544167
TENDBA_TPECDC2_TPANIC_TPASS_0506.fas	544248	545576
TENDBA_TPECDC2_TPANIC_TPASS_0507.fas	545569	546180
TENDBA_TPECDC2_TPANIC_TPASS_0508.fas	546167	547414
TENDBA_TPECDC2_TPANIC_TPASS_0509.fas	547511	548077
TENDBA_TPECDC2_TPANIC_TPASS_0510.fas	548258	550075
TENDBA_TPECDC2_TPANIC_TPASS_0511.fas	550013	550744
TENDBA_TPECDC2_TPANIC_TPASS_0512.fas	550741	551988
TENDBA_TPECDC2_TPANIC_TPASS_0513.fas	552062	553462
TENDBA_TPECDC2_TPANIC_TPASS_0514.fas	553576	556458
TENDBA_TPECDC2_TPANIC_TPASS_0515.fas	556455	559430
TENDBA_TPECDC2_TPANIC_TPASS_0516.fas	559444	561024
TENDBA_TPECDC2_TPANIC_TPASS_0517.fas	561021	561611
TENDBA_TPECDC2_TPANIC_TPASS_0518.fas	561593	562285
TENDBA_TPECDC2_TPANIC_TPASS_0519.fas	562282	563658
TENDBA_TPECDC2_TPANIC_TPASS_0520.fas	563668	564857
TENDBA_TPECDC2_TPANIC_TPASS_0521.fas	564854	566125
TENDBA_TPECDC2_TPANIC_TPASS_0522.fas	566136	566615
TENDBA_TPECDC2_TPANIC_TPASS_0523.fas	566612	567766
TENDBA_TPECDC2_TPANIC_TPASS_0524.fas	567770	570415
TENDBA_TPECDC2_TPANIC_TPASS_0525.fas	570551	571114
TENDBA_TPECDC2_0525a.fas	571111	571263
TENDBA_TPECDC2_TPANIC_TPASS_0526.fas	571262	573268
TENDBA_TPECDC2_TPANIC_TPASS_0527.fas	573316	573945
TENDBA_TPECDC2_TPANIC_TPASS_0528.fas	574040	575482
TENDBA_TPECDC2_TPANIC_TPASS_0529.fas	575479	577296
TENDBA_TPECDC2_TPANIC_TPASS_0530.fas	577293	577919
TENDBA_TPECDC2_TPANIC_TPASS_0531.fas	577925	578242
TENDBA_TPANIC_TPASS_0532.fas	578265	578731
TENDBA_TPECDC2_TPANIC_TPASS_0533.fas	578563	580248
TENDBA_TPECDC2_TPANIC_TPASS_0534.fas	580241	581266
TENDBA_TPECDC2_TPANIC_TPASS_0535.fas	581270	581593
TENDBA_TPECDC2_TPANIC_TPASS_0536.fas	581611	582027
TENDBA_TPECDC2_0536a.fas	581945	582151
TENDBA_TPECDC2_TPANIC_TPASS_0537.fas	582177	582926
TENDBA_TPECDC2_0537a.fas	582886	583062
TENDBA_TPECDC2_TPANIC_TPASS_0538.fas	583077	584336
TPASS_20539_TPANIC_0539.fas	584308	584529
TENDBA_0538a_TPECDC2_0538a.fas	584378	584560
TENDBA_TPECDC2_TPANIC_TPASS_t0024.fas	584551	584623
TENDBA_TPECDC2_TPANIC_TPASS_0540.fas	584816	585181
TENDBA_TPECDC2_0540a.fas	585193	585420
TENDBA_TPECDC2_TPANIC_TPASS_0541.fas	585311	586270
TENDBA_TPECDC2_TPANIC_TPASS_0542.fas	586267	587988
TENDBA_TPECDC2_0542a.fas	587861	588046
TENDBA_TPECDC2_TPANIC_TPASS_0543.fas	588048	588731
TENDBA_TPECDC2_TPANIC_TPASS_0544.fas	588773	590647
TENDBA_TPECDC2_TPANIC_TPASS_0545.fas	590672	591736
TENDBA_TPECDC2_TPANIC_TPASS_0546.fas	591821	593536
TENDBA_TPECDC2_TPANIC_TPASS_0547.fas	593533	594663
TENDBA_TPECDC2_0547a.fas	594622	594834
TENDBA_TPECDC2_TPANIC_TPASS_0548.fas	594807	596123
TENDBA_TPECDC2_0548a.fas	596107	596304
TENDBA_TPECDC2_TPANIC_TPASS_0549.fas	596273	598717
TENDBA_TPECDC2_TPANIC_TPASS_0550.fas	598758	600245
TENDBA_TPECDC2_TPANIC_TPASS_0551.fas	600249	601337
TENDBA_TPECDC2_TPANIC_TPASS_0552.fas	601350	601883
TENDBA_TPECDC2_TPANIC_TPASS_t0025.fas	601959	602030
TENDBA_TPECDC2_TPANIC_TPASS_0553.fas	602127	603338
TENDBA_TPECDC2_TPANIC_TPASS_0554.fas	603298	604041
TENDBA_TPECDC2_TPANIC_TPASS_0555.fas	604115	605296
TENDBA_TPECDC2_TPANIC_TPASS_0556.fas	605519	606523
TENDBA_TPECDC2_TPANIC_TPASS_0557.fas	606616	607329
TENDBA_TPECDC2_TPANIC_TPASS_0558.fas	607359	608267
TENDBA_TPECDC2_TPANIC_TPASS_0559.fas	608329	609534
TENDBA_TPECDC2_TPANIC_TPASS_0560.fas	609587	611572
TENDBA_TPECDC2_TPANIC_TPASS_0561.fas	611683	612603
TENDBA_TPECDC2_TPANIC_TPASS_0562.fas	612705	613841
TENDBA_TPECDC2_TPANIC_TPASS_0563.fas	613832	614245
TENDBA_TPECDC2_TPANIC_TPASS_0564.fas	614242	616278
TENDBA_TPECDC2_TPANIC_TPASS_0565.fas	616160	617377
TENDBA_TPECDC2_TPANIC_TPASS_0566.fas	617391	618878
TENDBA_TPECDC2_TPANIC_TPASS_0567.fas	618910	619509
TENDBA_TPECDC2_TPANIC_TPASS_0568.fas	619609	620241
TENDBA_TPECDC2_TPANIC_TPASS_0569.fas	620363	622687
TENDBA_TPECDC2_TPANIC_TPASS_0570.fas	622712	623557
TENDBA_TPECDC2_TPANIC_TPASS_0571.fas	623584	624249
TENDBA_TPECDC2_TPANIC_TPASS_0572.fas	624267	625349
TENDBA_TPECDC2_TPANIC_TPASS_0574.fas	625459	626763
TENDBA_TPECDC2_0574a.fas	626766	627038
TENDBA_TPECDC2_TPANIC_TPASS_0575.fas	626875	628932
TENDBA_TPECDC2_TPANIC_TPASS_0576.fas	628996	630102
TENDBA_TPECDC2_TPANIC_TPASS_0577.fas	629994	631850
TENDBA_TPECDC2_TPANIC_TPASS_0578.fas	631857	632744
TENDBA_TPECDC2_TPANIC_TPASS_0579.fas	632741	633517
TENDBA_TPECDC2_TPANIC_TPASS_0580.fas	633510	634799
TENDBA_TPECDC2_TPANIC_TPASS_0581.fas	634792	635472
TENDBA_TPECDC2_TPANIC_TPASS_0582.fas	635469	636956
TENDBA_TPECDC2_TPANIC_TPASS_0584.fas	637052	638461
TENDBA_TPECDC2_TPANIC_TPASS_0585.fas	638454	640097
TENDBA_TPECDC2_TPANIC_TPASS_0586.fas	640186	642822
TENDBA_TPECDC2_TPANIC_TPASS_0587.fas	642802	643824
TENDBA_TPECDC2_TPANIC_TPASS_0589.fas	643912	644178
TENDBA_TPECDC2_TPANIC_TPASS_0591.fas	644223	645212
TENDBA_TPECDC2_0591a.fas	645120	645398
TENDBA_TPECDC2_TPANIC_TPASS_t0026.fas	645361	645433
TENDBA_TPECDC2_TPANIC_TPASS_t0027.fas	645447	645518
TENDBA_TPECDC2_TPANIC_TPASS_t0028.fas	645570	645643
TENDBA_TPECDC2_TPANIC_TPASS_t0029.fas	645713	645785
TENDBA_TPECDC2_TPANIC_TPASS_0592.fas	645945	647447
TENDBA_TPECDC2_TPANIC_TPASS_0593.fas	647384	649417
TENDBA_TPECDC2_TPANIC_TPASS_0594.fas	649452	650111
TENDBA_TPECDC2_TPANIC_TPASS_0595.fas	650139	650774
TENDBA_TPECDC2_TPANIC_TPASS_0596.fas	650798	651910
TPASS_20598_TPANIC_0598.fas	652018	654081
TENDBA_0597_TPECDC2_0597.fas	652018	654177
TENDBA_TPECDC2_TPANIC_TPASS_0599.fas	654119	654772
TENDBA_TPECDC2_TPANIC_TPASS_0600.fas	654782	656134
TENDBA_TPECDC2_TPANIC_TPASS_0601.fas	656131	657261
TENDBA_TPECDC2_TPANIC_TPASS_0602.fas	657258	658121
TENDBA_TPECDC2_TPANIC_TPASS_0603.fas	658118	658804
TENDBA_TPECDC2_TPANIC_TPASS_0604.fas	658810	659361
TENDBA_TPECDC2_TPANIC_TPASS_0605.fas	659465	660337
TENDBA_TPECDC2_TPANIC_TPASS_0606.fas	660428	661303
TENDBA_TPECDC2_TPANIC_TPASS_t0030.fas	661501	661574
TENDBA_TPECDC2_TPANIC_TPASS_0608.fas	661669	662397
TENDBA_TPECDC2_0608a.fas	662558	662725
TENDBA_TPECDC2_TPANIC_TPASS_0609.fas	662877	664448
TENDBA_TPECDC2_TPANIC_TPASS_0610.fas	664458	666539
TENDBA_TPECDC2_TPANIC_TPASS_0611.fas	666681	667460
TENDBA_TPECDC2_TPANIC_TPASS_0612.fas	667541	668980
TENDBA_TPECDC2_TPANIC_TPASS_0613.fas	669007	670155
TENDBA_TPECDC2_TPANIC_TPASS_0614.fas	670152	671366
TENDBA_TPECDC2_TPANIC_TPASS_0615.fas	671417	671860
TENDBA_TPECDC2_TPANIC_TPASS_0616.fas	671857	672645
TENDBA_TPECDC2_TPANIC_TPASS_0617.fas	672672	672950
TENDBA_TPECDC2_TPANIC_TPASS_0618.fas	673015	673405
TPASS_20619_TPANIC_0619.fas	673461	674273
TENDBA_0619_TPECDC2_0619.fas	673461	674276
TPASS_20620_TPANIC_0620_TENDBA_0620_TPECDC2_0620.fas	674270	676099
TENDBA_0621_TPECDC2_0621_TPANIC_TPASS_0621.fas	676158	678434
TENDBA_TPECDC2_TPANIC_TPASS_0622.fas	678494	680275
TENDBA_TPECDC2_TPANIC_TPASS_0623.fas	680241	682031
TENDBA_TPECDC2_TPANIC_TPASS_0624.fas	682035	683465
TENDBA_TPECDC2_TPANIC_TPASS_0625.fas	683465	684217
TENDBA_TPECDC2_TPANIC_TPASS_0626.fas	684214	685389
TENDBA_TPECDC2_TPANIC_TPASS_0627.fas	685386	688529
TENDBA_TPECDC2_TPANIC_TPASS_0628.fas	688526	690007
TENDBA_TPECDC2_TPANIC_TPASS_0629.fas	690190	691002
TENDBA_TPECDC2_TPANIC_TPASS_0630.fas	691172	692083
TENDBA_TPECDC2_TPANIC_TPASS_0631.fas	692131	693342
TENDBA_TPECDC2_TPANIC_TPASS_0632.fas	693447	694460
TENDBA_TPECDC2_TPANIC_TPASS_0633.fas	694601	695476
TENDBA_TPECDC2_TPANIC_TPASS_0634.fas	695595	698066
TENDBA_TPECDC2_TPANIC_TPASS_0636.fas	698101	698871
TENDBA_TPECDC2_TPANIC_TPASS_0637.fas	698909	699859
TENDBA_TPECDC2_0637a.fas	699813	699998
TENDBA_TPECDC2_TPANIC_TPASS_0638.fas	700083	700517
TENDBA_TPECDC2_TPANIC_TPASS_t0031.fas	700598	700671
TENDBA_TPECDC2_TPANIC_TPASS_t0032.fas	700686	700757
TENDBA_TPECDC2_TPANIC_TPASS_t0033.fas	700894	700966
TENDBA_TPECDC2_TPANIC_TPASS_0639.fas	700967	702901
TENDBA_TPECDC2_TPANIC_TPASS_0640.fas	702925	704769
TENDBA_TPECDC2_TPANIC_TPASS_0641.fas	704787	706115
TENDBA_TPECDC2_0641a.fas	706051	706257
TENDBA_TPECDC2_TPANIC_TPASS_0642.fas	706256	708016
TENDBA_TPECDC2_TPANIC_TPASS_0643.fas	708013	708660
TENDBA_TPECDC2_TPANIC_TPASS_0644.fas	708657	710243
TENDBA_TPECDC2_TPANIC_TPASS_0645.fas	710274	710450
TENDBA_TPECDC2_TPANIC_TPASS_0646.fas	710509	711831
TENDBA_TPECDC2_TPANIC_TPASS_0647.fas	711743	713023
TENDBA_TPECDC2_TPANIC_TPASS_0648.fas	713073	715121
TENDBA_TPECDC2_TPANIC_TPASS_0649.fas	715066	715863
TENDBA_TPECDC2_TPANIC_TPASS_0650.fas	715851	716333
TENDBA_TPECDC2_0651.fas	716339	718906
TENDBA_TPECDC2_TPANIC_TPASS_0652.fas	718940	720067
TENDBA_TPECDC2_TPANIC_TPASS_0653.fas	720064	720963
TENDBA_TPECDC2_TPANIC_TPASS_0654.fas	720956	721774
TENDBA_TPECDC2_TPANIC_TPASS_0655.fas	721810	722856
TENDBA_TPECDC2_TPANIC_TPASS_0657.fas	722911	723132
TENDBA_TPECDC2_TPANIC_TPASS_0658.fas	723126	723578
TENDBA_TPECDC2_TPANIC_TPASS_0659.fas	723597	724847
TENDBA_TPECDC2_TPANIC_TPASS_0660.fas	724881	726758
TENDBA_TPECDC2_TPANIC_TPASS_0661.fas	726864	727376
TENDBA_TPECDC2_TPANIC_TPASS_0662.fas	727499	728497
TENDBA_TPECDC2_TPANIC_TPASS_0663.fas	728764	729492
TENDBA_TPECDC2_TPANIC_TPASS_0664.fas	729489	730214
TENDBA_TPECDC2_TPANIC_TPASS_0665.fas	730232	730987
TENDBA_TPECDC2_TPANIC_TPASS_0666.fas	730984	731277
TENDBA_TPECDC2_TPANIC_TPASS_0667.fas	731321	732976
TENDBA_TPECDC2_TPANIC_TPASS_t0034.fas	733060	733132
TENDBA_TPECDC2_TPANIC_TPASS_0668.fas	733219	733827
TENDBA_TPECDC2_TPANIC_TPASS_0669.fas	733824	737336
TENDBA_TPECDC2_0669a.fas	737326	737493
TENDBA_TPECDC2_TPANIC_TPASS_t0035.fas	737455	737528
TENDBA_TPECDC2_TPANIC_TPASS_0670.fas	737490	738680
TENDBA_TPECDC2_TPANIC_TPASS_0671.fas	738682	739683
TENDBA_TPECDC2_TPANIC_TPASS_0672.fas	739747	741222
TENDBA_TPECDC2_TPANIC_TPASS_0673.fas	741270	742883
TENDBA_TPECDC2_TPANIC_TPASS_0674.fas	743034	743669
TENDBA_TPECDC2_TPANIC_TPASS_0675.fas	743675	744673
TENDBA_TPECDC2_TPANIC_TPASS_0676.fas	744685	744963
TENDBA_TPECDC2_TPANIC_TPASS_0677.fas	744985	745593
TENDBA_TPECDC2_TPANIC_TPASS_t0036.fas	745683	745754
TENDBA_TPECDC2_TPANIC_TPASS_0678.fas	745847	746770
TENDBA_TPECDC2_TPANIC_TPASS_0679.fas	746767	747084
TENDBA_TPECDC2_TPANIC_TPASS_0680.fas	747125	748183
TENDBA_TPECDC2_TPANIC_TPASS_0681.fas	748234	749367
TENDBA_TPECDC2_TPANIC_TPASS_0682.fas	749396	749998
TENDBA_TPECDC2_TPANIC_TPASS_0683.fas	750052	751185
TENDBA_TPECDC2_0683a.fas	751088	751333
TENDBA_TPECDC2_TPANIC_TPASS_0684.fas	751478	752689
TENDBA_TPECDC2_TPANIC_TPASS_0685.fas	752809	754299
TENDBA_TPECDC2_TPANIC_TPASS_0686.fas	754314	755909
TENDBA_TPECDC2_TPANIC_TPASS_0687.fas	756037	758097
TENDBA_TPECDC2_TPANIC_TPASS_0688.fas	758153	759166
TENDBA_TPECDC2_TPANIC_TPASS_0689.fas	759167	760549
TENDBA_TPECDC2_TPANIC_TPASS_0690.fas	760585	761166
TENDBA_TPECDC2_TPANIC_TPASS_0691.fas	761159	761917
TENDBA_TPECDC2_TPANIC_TPASS_0692.fas	761945	763168
TENDBA_TPECDC2_TPANIC_TPASS_t0037.fas	763237	763310
TENDBA_TPECDC2_TPANIC_TPASS_0693.fas	763429	764751
TENDBA_TPECDC2_TPANIC_TPASS_0694.fas	764911	765588
TENDBA_TPECDC2_TPANIC_TPASS_0695.fas	765676	767469
TENDBA_TPECDC2_TPANIC_TPASS_0696.fas	767457	768293
TENDBA_TPECDC2_0697.fas	768355	769420
TENDBA_TPECDC2_TPANIC_TPASS_0698.fas	769424	769969
TENDBA_TPECDC2_TPANIC_TPASS_0700.fas	770082	770474
TENDBA_TPECDC2_TPANIC_TPASS_0701.fas	770612	770815
TENDBA_TPECDC2_TPANIC_TPASS_t0038.fas	770895	770968
TENDBA_TPECDC2_TPANIC_TPASS_0702.fas	770985	772217
TENDBA_TPECDC2_TPANIC_TPASS_0704.fas	772217	774337
TENDBA_TPECDC2_TPANIC_TPASS_0705.fas	774480	777134
TENDBA_TPECDC2_0705a.fas	777043	777216
TENDBA_TPECDC2_0705b.fas	777247	777405
TENDBA_TPECDC2_TPANIC_TPASS_0706.fas	777431	778408
TENDBA_TPECDC2_TPANIC_TPASS_0707.fas	778419	778898
TENDBA_TPECDC2_TPANIC_TPASS_0708.fas	778964	779479
TENDBA_TPECDC2_TPANIC_TPASS_0709.fas	779535	780323
TENDBA_TPECDC2_TPANIC_TPASS_0710.fas	780332	782302
TENDBA_TPECDC2_TPANIC_TPASS_0711.fas	782339	782911
TENDBA_TPECDC2_TPANIC_TPASS_0712.fas	782926	783840
TENDBA_TPECDC2_TPANIC_TPASS_0713.fas	783812	785125
TENDBA_TPECDC2_TPANIC_TPASS_0714.fas	785160	787283
TENDBA_TPECDC2_TPANIC_TPASS_0715.fas	787292	788422
TENDBA_TPECDC2_TPANIC_TPASS_0716.fas	788419	789216
TENDBA_TPECDC2_TPANIC_TPASS_0717.fas	789229	789510
TENDBA_TPECDC2_TPANIC_TPASS_0718.fas	789532	790347
TENDBA_TPECDC2_TPANIC_TPASS_0719.fas	790344	791132
TENDBA_TPECDC2_TPANIC_TPASS_0720.fas	791068	792114
TENDBA_TPECDC2_TPANIC_TPASS_0721.fas	792107	793141
TENDBA_TPECDC2_TPANIC_TPASS_0722.fas	793163	793711
TENDBA_TPECDC2_TPANIC_TPASS_0724.fas	793821	794543
TENDBA_TPECDC2_TPANIC_TPASS_0725.fas	794543	795322
TENDBA_TPECDC2_TPANIC_TPASS_0726.fas	795338	795535
TENDBA_TPECDC2_TPANIC_TPASS_0727.fas	795593	796984
TENDBA_TPECDC2_TPANIC_TPASS_0728.fas	797055	797516
TENDBA_TPECDC2_TPANIC_TPASS_0729.fas	797592	799235
TENDBA_TPECDC2_TPANIC_TPASS_0730.fas	799204	800301
TENDBA_TPECDC2_TPANIC_TPASS_0731.fas	800375	800995
TENDBA_TPECDC2_TPANIC_TPASS_0732.fas	800997	801944
TENDBA_TPECDC2_TPANIC_TPASS_0733.fas	802040	802699
TENDBA_TPECDC2_TPANIC_TPASS_0734.fas	802732	803433
TENDBA_TPECDC2_TPANIC_TPASS_0735.fas	803515	805071
TENDBA_TPECDC2_TPANIC_TPASS_0736.fas	805074	805916
TENDBA_TPECDC2_0736a.fas	805849	806019
TENDBA_TPECDC2_TPANIC_TPASS_0737.fas	806150	807460
TENDBA_TPECDC2_TPANIC_TPASS_0738.fas	807506	807841
TENDBA_TPECDC2_TPANIC_TPASS_0739.fas	807838	809034
TENDBA_TPECDC2_TPANIC_TPASS_0740.fas	809108	809857
TENDBA_TPECDC2_TPANIC_TPASS_0741.fas	809802	810416
TENDBA_TPECDC2_TPANIC_TPASS_0742.fas	810413	811543
TENDBA_TPECDC2_TPANIC_TPASS_0743.fas	811661	811924
TENDBA_TPECDC2_0743a.fas	811926	812084
TENDBA_TPECDC2_TPANIC_TPASS_0744.fas	811955	812281
TENDBA_TPECDC2_TPANIC_TPASS_0745.fas	812294	812629
TENDBA_TPECDC2_TPANIC_TPASS_0746.fas	812718	815423
TENDBA_TPECDC2_TPANIC_TPASS_0747.fas	815433	816467
TENDBA_TPECDC2_TPANIC_TPASS_0748.fas	816556	818592
TENDBA_TPECDC2_TPANIC_TPASS_0749.fas	818570	818791
TENDBA_TPECDC2_TPANIC_TPASS_0750.fas	818761	819432
TENDBA_TPECDC2_TPANIC_TPASS_0751.fas	819469	820182
TENDBA_TPECDC2_TPANIC_TPASS_0752.fas	820320	821462
TENDBA_TPECDC2_TPANIC_TPASS_0753.fas	821543	821827
TENDBA_TPECDC2_TPANIC_TPASS_0754.fas	821824	823194
TENDBA_TPECDC2_TPANIC_TPASS_0755.fas	823236	823892
TENDBA_TPECDC2_TPANIC_TPASS_0756.fas	823978	824937
TENDBA_TPECDC2_TPANIC_TPASS_0757.fas	824941	825429
TENDBA_TPECDC2_TPANIC_TPASS_0758.fas	825470	825679
TENDBA_TPECDC2_TPANIC_TPASS_0760.fas	825874	827832
TENDBA_TPECDC2_TPANIC_TPASS_0761.fas	827813	828691
TENDBA_TPECDC2_TPANIC_TPASS_0762.fas	828712	829902
TENDBA_TPECDC2_TPANIC_TPASS_0763.fas	829964	830797
TENDBA_TPECDC2_TPANIC_TPASS_0764.fas	830864	832039
TENDBA_TPECDC2_TPANIC_TPASS_0765.fas	832021	834201
TENDBA_TPECDC2_TPANIC_TPASS_0766.fas	834253	835134
TENDBA_TPECDC2_0766a.fas	835257	835427
TENDBA_TPECDC2_TPANIC_TPASS_0767.fas	835345	837432
TENDBA_TPECDC2_TPANIC_TPASS_0768.fas	837571	838608
TENDBA_TPECDC2_TPANIC_TPASS_0769.fas	838605	839582
TENDBA_TPECDC2_TPANIC_TPASS_0770.fas	839627	841576
TENDBA_TPECDC2_TPANIC_TPASS_0771.fas	841597	843378
TENDBA_TPECDC2_TPANIC_TPASS_0772.fas	843382	844206
TENDBA_TPECDC2_TPANIC_TPASS_0773.fas	844246	845478
TENDBA_TPECDC2_TPANIC_TPASS_t0039.fas	845455	845527
TENDBA_TPECDC2_TPANIC_TPASS_t0040.fas	845671	845754
TENDBA_TPECDC2_TPANIC_TPASS_0774.fas	845787	846461
TENDBA_TPECDC2_0774a.fas	846309	846560
TENDBA_TPECDC2_TPANIC_TPASS_0775.fas	846541	847176
TENDBA_TPECDC2_0775a.fas	847101	847256
TENDBA_TPECDC2_TPANIC_TPASS_0776.fas	847253	848029
TENDBA_TPECDC2_TPANIC_TPASS_0777.fas	848082	848327
TENDBA_TPECDC2_TPANIC_TPASS_0778.fas	848375	849286
TENDBA_TPECDC2_TPANIC_TPASS_0779.fas	849283	849927
TENDBA_TPECDC2_TPANIC_TPASS_0780.fas	849974	852013
TENDBA_TPECDC2_TPANIC_TPASS_0781.fas	852050	853000
TENDBA_TPECDC2_TPANIC_TPASS_0783.fas	853029	854162
TENDBA_TPECDC2_0783a.fas	854142	854312
TENDBA_TPECDC2_0783b.fas	854246	854443
TENDBA_TPECDC2_TPANIC_TPASS_0784.fas	854328	854927
TENDBA_TPECDC2_TPANIC_TPASS_0785.fas	854924	855610
TENDBA_TPECDC2_TPANIC_TPASS_0786.fas	855742	856455
TENDBA_TPECDC2_TPANIC_TPASS_0787.fas	856502	856921
TENDBA_TPECDC2_TPANIC_TPASS_0788.fas	857003	857893
TENDBA_TPECDC2_TPANIC_TPASS_0789.fas	857906	858682
TENDBA_TPECDC2_TPANIC_TPASS_0790.fas	858701	861367
TENDBA_TPECDC2_TPANIC_TPASS_0791.fas	861510	861779
TENDBA_TPECDC2_TPANIC_TPASS_0792.fas	861741	862601
TENDBA_TPECDC2_TPANIC_TPASS_0793.fas	862680	864299
TENDBA_TPECDC2_TPANIC_TPASS_0794.fas	864336	865526
TENDBA_TPECDC2_TPANIC_TPASS_0795.fas	865580	865738
TENDBA_TPECDC2_TPANIC_TPASS_0796.fas	865727	866815
TENDBA_TPECDC2_TPANIC_TPASS_0797.fas	866875	867666
TENDBA_TPECDC2_TPANIC_TPASS_0798.fas	867717	870152
TENDBA_0798a_TPECDC2_0798a.fas	870161	870319
TPASS_20799_TPANIC_0799.fas	870185	870337
TENDBA_TPECDC2_0798b.fas	870262	870531
TENDBA_TPECDC2_TPANIC_TPASS_0800.fas	870480	871952
TENDBA_TPECDC2_TPANIC_TPASS_0801.fas	872013	874442
TENDBA_TPECDC2_TPANIC_TPASS_0802.fas	874413	874817
TENDBA_TPECDC2_TPANIC_TPASS_0803.fas	874831	876039
TENDBA_TPECDC2_TPANIC_TPASS_0804.fas	876117	877280
TENDBA_TPECDC2_TPANIC_TPASS_0805.fas	877305	879407
TENDBA_TPECDC2_TPANIC_TPASS_0806.fas	879407	880903
TENDBA_TPECDC2_TPANIC_TPASS_0807.fas	881032	881220
TENDBA_TPECDC2_TPANIC_TPASS_0808.fas	881281	881517
TENDBA_TPECDC2_TPANIC_TPASS_0809.fas	881514	882278
TENDBA_TPECDC2_TPANIC_TPASS_0810.fas	882309	883220
TENDBA_TPECDC2_TPANIC_TPASS_0812.fas	883406	885074
TENDBA_TPECDC2_TPANIC_TPASS_0813.fas	885092	886114
TENDBA_TPECDC2_TPANIC_TPASS_0814.fas	886337	887260
TENDBA_TPECDC2_0814a.fas	887284	887499
TENDBA_TPECDC2_0814b.fas	887295	887531
TENDBA_TPECDC2_TPANIC_TPASS_0815.fas	887382	888365
TENDBA_TPECDC2_TPANIC_TPASS_0816.fas	888437	889102
TENDBA_TPECDC2_TPANIC_TPASS_0817.fas	889240	890538
TENDBA_TPECDC2_TPANIC_TPASS_0818.fas	890535	890687
TENDBA_TPECDC2_TPANIC_TPASS_0819.fas	890714	891640
TENDBA_TPECDC2_TPANIC_TPASS_0820.fas	891674	892444
TENDBA_TPECDC2_TPANIC_TPASS_0821.fas	892540	893346
TENDBA_TPECDC2_TPANIC_TPASS_0822.fas	893427	894332
TENDBA_TPECDC2_TPANIC_TPASS_0823.fas	894420	894806
TENDBA_TPECDC2_0823a.fas	894963	895400
TENDBA_TPECDC2_TPANIC_TPASS_0824.fas	895203	897095
TENDBA_TPECDC2_TPANIC_TPASS_0825.fas	897059	897277
TENDBA_TPECDC2_TPANIC_TPASS_0826.fas	897264	898085
TENDBA_TPECDC2_TPANIC_TPASS_0827.fas	898063	899025
TENDBA_TPECDC2_TPANIC_TPASS_0828.fas	899022	899399
TENDBA_TPECDC2_TPANIC_TPASS_0829.fas	899396	900280
TENDBA_TPECDC2_TPANIC_TPASS_0830.fas	900277	901062
TENDBA_TPECDC2_TPANIC_TPASS_0831.fas	901130	902899
TENDBA_TPECDC2_TPANIC_TPASS_0832.fas	902922	903737
TENDBA_TPECDC2_TPANIC_TPASS_0833.fas	903804	904526
TENDBA_TPECDC2_TPANIC_TPASS_0834.fas	904583	905812
TENDBA_TPECDC2_TPANIC_TPASS_0835.fas	905920	908724
TENDBA_TPECDC2_TPANIC_TPASS_0836.fas	908865	909689
TENDBA_TPECDC2_TPANIC_TPASS_0837.fas	909837	911615
TENDBA_TPECDC2_TPANIC_TPASS_0838.fas	911664	913319
TENDBA_TPECDC2_TPANIC_TPASS_0839.fas	913403	914410
TENDBA_TPECDC2_TPANIC_TPASS_0840.fas	914515	916764
TENDBA_TPECDC2_TPANIC_TPASS_0841.fas	916826	918400
TENDBA_TPECDC2_0841a.fas	918362	918598
TENDBA_TPECDC2_TPANIC_TPASS_0842.fas	918595	919362
TENDBA_TPECDC2_TPANIC_TPASS_0843.fas	919486	920310
TENDBA_TPECDC2_TPANIC_TPASS_0844.fas	920403	921455
TENDBA_TPECDC2_TPANIC_TPASS_0845.fas	921510	922043
TENDBA_TPECDC2_TPANIC_TPASS_0846.fas	922081	922407
TENDBA_TPECDC2_TPANIC_TPASS_0847.fas	922407	922742
TENDBA_TPECDC2_TPANIC_TPASS_0848.fas	922736	923104
TENDBA_TPECDC2_TPANIC_TPASS_0849.fas	923137	923337
TENDBA_TPECDC2_TPANIC_TPASS_0850.fas	923390	923911
TENDBA_TPECDC2_TPANIC_TPASS_0851.fas	924098	926266
TENDBA_TPECDC2_TPANIC_TPASS_0852.fas	926295	927293
TENDBA_TPECDC2_TPANIC_TPASS_0853.fas	927444	928580
TENDBA_TPECDC2_TPANIC_TPASS_0854.fas	928635	933236
TENDBA_TPECDC2_TPANIC_TPASS_0855.fas	933233	936616
TENDBA_TPECDC2_TPANIC_TPASS_0856.fas	936772	937962
TPANIC_TPASS_0857.fas	937759	938079
TENDBA_0856a_TPECDC2_0856a.fas	937881	939254
TPASS_20858_TPANIC_0858_TENDBA_0858_TPECDC2_0858.fas	938064	939296
TENDBA_TPECDC2_TPANIC_TPASS_0859.fas	939378	940880
TENDBA_TPECDC2_TPANIC_TPASS_0861.fas	940955	942862
TENDBA_TPECDC2_0861a.fas	942685	942993
TENDBA_TPECDC2_TPANIC_TPASS_0862.fas	943099	943893
TENDBA_TPECDC2_TPANIC_TPASS_0863.fas	944028	945311
TENDBA_TPECDC2_TPANIC_TPASS_0864.fas	945370	947010
TENDBA_TPECDC2_TPANIC_TPASS_0865.fas	947044	948489
TENDBA_TPECDC2_TPANIC_TPASS_0866.fas	948577	950508
TENDBA_TPECDC2_TPANIC_TPASS_0867.fas	950483	950668
TENDBA_TPECDC2_0867a.fas	950647	950847
TPASS_20868.fas	950837	951200
TENDBA_TPECDC2_TPANIC_0868.fas	950837	951697
TENDBA_TPECDC2_TPANIC_TPASS_0869.fas	951712	951948
TENDBA_TPECDC2_TPANIC_TPASS_0870.fas	951976	952833
TENDBA_TPECDC2_TPANIC_TPASS_0871.fas	952894	953055
TENDBA_TPECDC2_TPANIC_TPASS_0872.fas	953131	955299
TENDBA_TPECDC2_TPANIC_TPASS_0873.fas	955299	955913
TENDBA_TPECDC2_TPANIC_TPASS_0874.fas	955910	956185
TENDBA_TPECDC2_TPANIC_TPASS_0875.fas	956225	956632
TENDBA_TPECDC2_TPANIC_TPASS_0876.fas	956679	957344
TENDBA_TPECDC2_TPANIC_TPASS_0877.fas	957349	958446
TENDBA_TPECDC2_TPANIC_TPASS_0878.fas	958459	959418
TENDBA_TPECDC2_TPANIC_TPASS_0879.fas	959415	960896
TENDBA_TPECDC2_TPANIC_TPASS_0880.fas	960893	961618
TENDBA_TPECDC2_TPANIC_TPASS_0881.fas	961608	962414
TENDBA_TPECDC2_TPANIC_TPASS_0882.fas	962493	963995
TENDBA_TPECDC2_TPANIC_TPASS_0883.fas	963961	965079
TENDBA_TPECDC2_TPANIC_TPASS_0884.fas	965076	966173
TENDBA_TPECDC2_TPANIC_TPASS_0885.fas	966194	966634
TENDBA_TPECDC2_TPANIC_TPASS_0886.fas	966631	968739
TENDBA_TPECDC2_TPANIC_TPASS_0887.fas	968887	969156
TENDBA_TPECDC2_TPANIC_TPASS_0888.fas	969172	969999
TENDBA_TPECDC2_TPANIC_TPASS_0889.fas	970003	971103
TENDBA_TPECDC2_TPANIC_TPASS_0890.fas	971081	971461
TENDBA_TPECDC2_TPANIC_TPASS_0891.fas	971458	974154
TENDBA_TPECDC2_TPANIC_TPASS_0892.fas	974162	975619
TENDBA_TPECDC2_TPANIC_TPASS_0893.fas	975669	976139
TENDBA_TPECDC2_TPANIC_TPASS_0894.fas	976313	977335
TENDBA_TPECDC2_TPANIC_TPASS_0895.fas	977342	977848
TENDBA_TPECDC2_TPANIC_TPASS_0896.fas	977870	978022
TENDBA_0897 / TPASS_20897 / TPECDC2_TPANIC_0897	978004	979593
TENDBA_TPECDC2_TPANIC_TPASS_0898.fas	979590	983312
TENDBA_TPECDC2_TPANIC_TPASS_0899.fas	983309	986269
TENDBA_TPECDC2_TPANIC_TPASS_0901.fas	986308	987720
TENDBA_TPECDC2_TPANIC_TPASS_0902.fas	987761	988642
TENDBA_TPECDC2_TPANIC_TPASS_0903.fas	988644	990242
TENDBA_TPECDC2_TPANIC_TPASS_0904.fas	990235	990486
TENDBA_TPECDC2_TPANIC_TPASS_0905.fas	990449	990820
TENDBA_TPECDC2_TPANIC_TPASS_0906.fas	990829	991071
TENDBA_TPECDC2_TPANIC_TPASS_0907.fas	991122	991658
TENDBA_TPECDC2_TPANIC_TPASS_0908.fas	991655	992407
TENDBA_TPECDC2_0908a.fas	992364	992612
TENDBA_TPECDC2_TPANIC_TPASS_0909.fas	992379	992750
TENDBA_TPECDC2_TPANIC_TPASS_0910.fas	992747	993667
TENDBA_TPECDC2_TPANIC_TPASS_0911.fas	993689	993940
TENDBA_TPECDC2_0911a.fas	993750	994026
TENDBA_TPECDC2_TPANIC_TPASS_0912.fas	994025	995275
TENDBA_TPECDC2_TPANIC_TPASS_0913.fas	995259	995639
TENDBA_TPECDC2_0913a.fas	995636	995818
TENDBA_TPECDC2_TPANIC_TPASS_0914.fas	995811	996197
TENDBA_TPECDC2_TPANIC_TPASS_0915.fas	996271	997605
TENDBA_TPECDC2_TPANIC_TPASS_0917.fas	997768	999123
TENDBA_TPECDC2_TPANIC_TPASS_0918.fas	999138	999911
TENDBA_TPECDC2_TPANIC_TPASS_0919.fas	999937	1000254
TENDBA_TPECDC2_0919a.fas	1000254	1000412
TENDBA_TPECDC2_TPANIC_TPASS_0920.fas	1000483	1002906
TENDBA_TPECDC2_TPANIC_TPASS_0921.fas	1003014	1004351
TENDBA_TPECDC2_TPANIC_TPASS_0921a.fas	1004424	1005476
TENDBA_TPECDC2_TPANIC_TPASS_0923.fas	1005420	1006442
TENDBA_TPECDC2_TPANIC_TPASS_t0041.fas	1006594	1006666
TENDBA_TPECDC2_TPANIC_TPASS_0924.fas	1006766	1009102
TENDBA_TPECDC2_TPANIC_TPASS_t0042.fas	1009205	1009277
TENDBA_TPECDC2_TPANIC_TPASS_0925.fas	1009470	1009910
TENDBA_TPECDC2_TPANIC_TPASS_0926.fas	1010061	1011896
TPASS_20927_TPANIC_0927.fas	1011692	1012282
TENDBA_0926a_TPECDC2_0926a.fas	1011709	1012008
TENDBA_TPECDC2_0927.fas	1011995	1012282
TENDBA_TPECDC2_0927a.fas	1012109	1012378
TENDBA_TPECDC2_TPANIC_TPASS_0928.fas	1012377	1013900
TENDBA_TPECDC2_TPANIC_TPASS_0930.fas	1013924	1015645
TENDBA_TPECDC2_TPANIC_TPASS_0931.fas	1015729	1017159
TENDBA_TPECDC2_TPANIC_TPASS_0933.fas	1017271	1018893
TENDBA_TPECDC2_0933a.fas	1018808	1019032
TENDBA_TPECDC2_TPANIC_TPASS_0934.fas	1019029	1020252
TENDBA_TPECDC2_TPANIC_TPASS_0935.fas	1020245	1021201
TENDBA_TPECDC2_TPANIC_TPASS_t0043.fas	1021294	1021367
TENDBA_TPECDC2_TPANIC_TPASS_0936.fas	1021377	1022450
TENDBA_TPECDC2_TPANIC_TPASS_0937.fas	1022622	1023257
TENDBA_TPECDC2_TPANIC_TPASS_0938.fas	1023254	1024084
TENDBA_TPECDC2_TPANIC_TPASS_0939.fas	1024149	1027703
TENDBA_TPECDC2_TPANIC_TPASS_0941.fas	1027898	1028416
TENDBA_TPECDC2_TPANIC_TPASS_0942.fas	1028493	1028957
TENDBA_TPECDC2_TPANIC_TPASS_0943.fas	1028963	1029409
TENDBA_TPECDC2_TPANIC_TPASS_0944.fas	1029458	1030630
TENDBA_TPECDC2_TPANIC_TPASS_0945.fas	1030801	1031457
TENDBA_TPECDC2_TPANIC_TPASS_0946.fas	1031609	1032277
TENDBA_TPECDC2_TPANIC_TPASS_0947.fas	1032322	1032990
TENDBA_TPECDC2_TPANIC_TPASS_0948.fas	1032966	1033661
TENDBA_TPECDC2_TPANIC_TPASS_0949.fas	1033677	1035545
TENDBA_TPECDC2_TPANIC_TPASS_0949a.fas	1035545	1035829
TENDBA_TPECDC2_TPANIC_TPASS_0950a.fas	1035833	1036234
TENDBA_TPECDC2_TPANIC_TPASS_0951.fas	1036240	1036395
TENDBA_TPECDC2_0951a.fas	1036259	1036537
TENDBA_TPECDC2_TPANIC_TPASS_0952.fas	1036515	1037552
TENDBA_TPECDC2_TPANIC_TPASS_0953.fas	1037634	1038812
TENDBA_TPECDC2_TPANIC_TPASS_0954.fas	1038911	1040347
TPASS_20955_TPANIC_0955.fas	1040419	1040691
TENDBA_0954a_TPECDC2_0954a.fas	1040497	1040790
TENDBA_TPECDC2_TPANIC_TPASS_0956.fas	1040733	1041758
TENDBA_TPECDC2_TPANIC_TPASS_0957.fas	1041849	1042877
TENDBA_TPECDC2_TPANIC_TPASS_0958.fas	1042909	1044807
TENDBA_TPECDC2_TPANIC_TPASS_0959.fas	1044876	1045265
TENDBA_TPECDC2_TPANIC_TPASS_0960.fas	1045277	1046071
TENDBA_TPECDC2_TPANIC_TPASS_0961.fas	1046147	1046962
TENDBA_TPECDC2_TPANIC_TPASS_0962.fas	1047048	1048280
TENDBA_TPECDC2_TPANIC_TPASS_0963.fas	1048391	1049620
TENDBA_TPECDC2_TPANIC_TPASS_0964.fas	1049610	1050317
TENDBA_TPECDC2_TPANIC_TPASS_0965.fas	1050317	1051279
TENDBA_TPECDC2_TPANIC_TPASS_0966.fas	1051304	1052938
TENDBA_TPECDC2_TPANIC_TPASS_0967.fas	1052987	1054558
TENDBA_TPECDC2_TPANIC_TPASS_0968.fas	1054555	1056177
TENDBA_TPECDC2_TPANIC_0969.fas	1056174	1057748
TENDBA_TPECDC2_TPANIC_TPASS_0971.fas	1057928	1058542
TENDBA_TPECDC2_0971a.fas	1058562	1058717
TENDBA_TPECDC2_TPANIC_TPASS_0972.fas	1058698	1060044
TENDBA_TPECDC2_TPANIC_TPASS_0973.fas	1060144	1061793
TENDBA_TPECDC2_TPANIC_TPASS_0974.fas	1061845	1062126
TENDBA_TPECDC2_TPANIC_TPASS_0975.fas	1062178	1063002
TENDBA_TPECDC2_TPANIC_TPASS_0976.fas	1063049	1064428
TENDBA_TPECDC2_TPANIC_TPASS_0977.fas	1064415	1065275
TENDBA_TPECDC2_TPANIC_TPASS_0978.fas	1065272	1065865
TENDBA_TPECDC2_TPANIC_TPASS_0979.fas	1066035	1066808
TENDBA_TPECDC2_TPANIC_TPASS_0980.fas	1066816	1067838
TENDBA_TPECDC2_0980a.fas	1067760	1067996
TENDBA_TPECDC2_TPANIC_TPASS_0981.fas	1067898	1069061
TENDBA_TPECDC2_TPANIC_TPASS_0982.fas	1069077	1069703
TENDBA_TPECDC2_TPANIC_TPASS_0983.fas	1069693	1070409
TENDBA_TPECDC2_TPANIC_TPASS_0984.fas	1070433	1072352
TENDBA_TPECDC2_0984a.fas	1072322	1072636
TENDBA_TPECDC2_TPANIC_TPASS_0985.fas	1072535	1074304
TENDBA_TPECDC2_TPANIC_TPASS_0986.fas	1074361	1075245
TPANIC_TPASS_0987.fas	1075291	1075461
TENDBA_TPECDC2_0987.fas	1075291	1075713
TENDBA_TPECDC2_TPANIC_TPASS_0988.fas	1075765	1076364
TENDBA_TPECDC2_TPANIC_TPASS_0989.fas	1076400	1077272
TENDBA_TPECDC2_0989a.fas	1077079	1077312
TENDBA_TPECDC2_TPANIC_TPASS_0990.fas	1077319	1080420
TENDBA_TPECDC2_TPANIC_TPASS_0991.fas	1080484	1080642
TENDBA_TPECDC2_TPANIC_TPASS_0992.fas	1080675	1080962
TENDBA_TPECDC2_TPANIC_TPASS_0993.fas	1081031	1082056
TENDBA_TPECDC2_TPANIC_TPASS_t0044.fas	1082174	1082259
TENDBA_TPECDC2_0993a.fas	1082250	1082546
TENDBA_TPECDC2_TPANIC_TPASS_0994.fas	1082412	1083221
TENDBA_TPECDC2_TPANIC_TPASS_0995.fas	1083303	1084637
TENDBA_TPECDC2_TPANIC_TPASS_0996.fas	1084667	1086343
TENDBA_TPECDC2_TPANIC_TPASS_t0045.fas	1086307	1086380
TENDBA_TPECDC2_TPANIC_TPASS_0997.fas	1086440	1088248
TENDBA_TPECDC2_TPANIC_TPASS_0998.fas	1088270	1089658
TENDBA_TPECDC2_TPANIC_TPASS_0999.fas	1089844	1092243
TENDBA_TPECDC2_TPANIC_TPASS_1000.fas	1092421	1093092
TENDBA_TPECDC2_TPANIC_TPASS_1001.fas	1093232	1094413
TENDBA_TPECDC2_TPANIC_TPASS_1002.fas	1094427	1095182
TENDBA_TPECDC2_TPANIC_TPASS_1003.fas	1095290	1096327
TENDBA_TPECDC2_TPANIC_TPASS_1004.fas	1096350	1096955
TENDBA_TPECDC2_TPANIC_TPASS_1005.fas	1097029	1098747
TENDBA_TPECDC2_TPANIC_TPASS_1006.fas	1098806	1100719
TENDBA_TPECDC2_TPANIC_TPASS_1007.fas	1100828	1101745
TENDBA_TPECDC2_TPANIC_TPASS_1008.fas	1101788	1104325
TENDBA_TPECDC2_TPANIC_TPASS_1009.fas	1104452	1105522
TENDBA_TPECDC2_TPANIC_TPASS_1010.fas	1105619	1106068
TENDBA_TPECDC2_TPANIC_TPASS_1011.fas	1106194	1106802
TENDBA_TPECDC2_TPANIC_TPASS_1012.fas	1106837	1107772
TENDBA_TPECDC2_TPANIC_TPASS_1013.fas	1107977	1108243
TENDBA_TPECDC2_TPANIC_TPASS_1014.fas	1108254	1110170
TENDBA_TPECDC2_TPANIC_TPASS_1015.fas	1110154	1110579
TENDBA_TPECDC2_TPANIC_TPASS_1016.fas	1110576	1111661
TENDBA_TPECDC2_TPANIC_TPASS_1017.fas	1111734	1113551
TENDBA_TPECDC2_1017a.fas	1113596	1113787
TENDBA_TPECDC2_TPANIC_TPASS_1018.fas	1113723	1115237
TENDBA_TPECDC2_TPANIC_TPASS_1019.fas	1115259	1115702
TENDBA_TPECDC2_TPANIC_TPASS_1020.fas	1115703	1117223
TENDBA_TPECDC2_TPANIC_TPASS_1021.fas	1117216	1118745
TENDBA_TPECDC2_TPANIC_TPASS_1022.fas	1118841	1120208
TENDBA_TPECDC2_TPANIC_TPASS_1023.fas	1120255	1120923
TENDBA_TPECDC2_TPANIC_TPASS_1024.fas	1120877	1121266
TENDBA_TPECDC2_TPANIC_TPASS_1025.fas	1121282	1121710
TENDBA_TPECDC2_1025a.fas	1121663	1122085
TENDBA_TPECDC2_TPANIC_TPASS_1026.fas	1122143	1123912
TENDBA_TPECDC2_TPANIC_TPASS_1027.fas	1124035	1124811
TENDBA_TPECDC2_TPANIC_TPASS_1028.fas	1124827	1126839
TENDBA_TPECDC2_TPANIC_TPASS_1029.fas	1126922	1127608
TENDBA_TPECDC2_TPANIC_TPASS_1031.fas	1127649	1129698
TPANIC_TPASS_1030.fas	1127971	1128126
TENDBA_TPECDC2_TPANIC_TPASS_1032.fas	1129766	1130200
TENDBA_TPECDC2_TPANIC_TPASS_1033.fas	1130212	1131147
TENDBA_TPECDC2_TPANIC_TPASS_1034.fas	1131221	1132246
TENDBA_TPECDC2_TPANIC_TPASS_1035.fas	1132243	1135113
TENDBA_TPECDC2_TPANIC_TPASS_1036.fas	1135266	1137644
TENDBA_TPECDC2_TPANIC_TPASS_1037.fas	1137734	1138450
TENDBA_TPECDC2_TPANIC_TPASS_1038.fas	1138609	1139142
TENDBA_TPECDC2_TPANIC_TPASS_1039.fas	1139369	1139941
TENDBA_TPECDC2_TPANIC_TPASS_1040.fas	1139964	1141019
TENDBA_TPECDC2_TPANIC_TPASS_1041.fas	1141019	1141618
