# Supplementary material for: Redefining the treponemal history through pre-Columbian genomes from Brazil
Source: Nature. 2024 Jan 24;627(8002):182–8. doi: 10.1038/s41586-023-06965-x (PMC10917687; doi:10.1038/s41586-023-06965-x)
Supplement: Supplementary file 5 — Recombination data. [file 41586_2023_6965_MOESM5_ESM.xlsx]

## Sheet: SNPs per gene
Table 4.1 The number of SNPs detected per gene, present in the reference genomes mentioned (TPASS = SS14, TPANIC = Nichols, TENBA = BosniaA and TPECDC2 = CDC2)
Gene	SNPs
TPANIC_0131 / TENDBA_TPECDC2_TPASS_0131	376
TPASS_20117_TPANIC_0117_TENDBA_0117_TPECDC2_0117	359
TENDBA_0621_TPECDC2_0621_TPANIC_TPASS_0621	288
TENDBA_0897 /TPECDC2_TPANIC_0897 / TPASS_20897	263
TENDBA_TPECDC2_TPANIC_TPASS_0136	177
TENDBA_0316	128
TPASS_20858_TPANIC_0858_TENDBA_0858_TPECDC2_0858	116
TENDBA_0856a_TPECDC2_0856a	115
TENDBA_0619_TPECDC2_0619	106
TPASS_20619_TPANIC_0619	106
TENDBA_0314_TPECDC2_0314	103
TENDBA_TPECDC2_TPANIC_TPASS_0548	97
TENDBA_TPECDC2_TPANIC_TPASS_0488	95
TPANIC_TPASS_0315	89
TENDBA_TPECDC2_TPANIC_TPASS_0856	86
TPASS_20620_TPANIC_0620_TENDBA_0620_TPECDC2_0620	77
TENDBA_TPECDC2_TPANIC_TPASS_0133	71
TENDBA_TPECDC2_TPANIC_TPASS_0462	71
TPASS_2r0005_TPANIC_r0005	70
TENDBA_r0005_TPECDC2_r0005	70
TENDBA_TPECDC2_TPANIC_TPASS_0865	70
TENDBA_TPECDC2_TPANIC_TPASS_0326	68
TPASS_20317_TPANIC_0317_TPECDC2_0317	67
TENDBA_r0004_TPECDC2_r0004	67
TPASS_2r0004_TPANIC_r0004	64
TENDBA_r0001_TPECDC2_r0001	64
TENDBA_r0002_TPECDC2_r0002	63
TPASS_2r0002_TPANIC_r0002	63
TENDBA_TPECDC2_TPANIC_TPASS_0313	61
TPASS_2r0001_TPANIC_r0001	61
TPECDC2_0316_TPANIC_TPASS_0316	58
TENDBA_TPECDC2_TPANIC_TPASS_1031	57
TENDBA_TPECDC2_TPANIC_TPASS_0346	56
TENDBA_TPECDC2_TPANIC_TPASS_0433	52
TPASS_2t0015	48
TPANIC_t0015_TENDBA_t0015_TPECDC2_t0015	48
TENDBA_TPECDC2_TPANIC_TPASS_0859	46
TENDBA_TPECDC2_TPANIC_TPASS_0134	43
TENDBA_TPECDC2_TPANIC_TPASS_0968	42
TPASS_2t0012	37
TPANIC_t0012	37
TENDBA_TPECDC2_TPANIC_TPASS_0483	35
TENDBA_TPECDC2_TPANIC_TPASS_0515	35
TENDBA_TPECDC2_TPANIC_TPASS_0733	35
TENDBA_t0012_TPECDC2_t0012	33
TENDBA_TPECDC2_TPANIC_TPASS_0898	30
TENDBA_TPECDC2_0126b	28
TENDBA_TPECDC2_TPANIC_TPASS_0967	26
TENDBA_TPECDC2_TPANIC_TPASS_0322	23
TENDBA_TPECDC2_TPANIC_TPASS_0966	22
TPANIC_TPASS_0126d	21
TENDBA_TPECDC2_TPANIC_TPASS_0304	20
TENDBA_TPECDC2_TPANIC_TPASS_0577	18
TENDBA_TPECDC2_TPANIC_TPASS_0324	16
TENDBA_TPECDC2_TPANIC_TPASS_0549	16
TPASS_20318	15
TPASS_20006_TENDBA_0006_TPECDC2_0006	15
TENDBA_TPECDC2_TPANIC_TPASS_0861	14
TENDBA_TPECDC2_TPANIC_0969	14
TENDBA_TPECDC2_0067	13
TENDBA_TPECDC2_TPANIC_TPASS_0746	13
TENDBA_TPECDC2_TPANIC_TPASS_0242	13
TENDBA_TPECDC2_TPANIC_TPASS_0110	13
TENDBA_TPECDC2_TPANIC_TPASS_0640	13
TENDBA_TPECDC2_TPANIC_0126a	13
TENDBA_TPECDC2_TPANIC_TPASS_0140	13
TENDBA_TPECDC2_TPANIC_TPASS_0319	12
TENDBA_TPECDC2_TPANIC_TPASS_0564	12
TENDBA_TPECDC2_TPANIC_TPASS_0179	12
TENDBA_TPECDC2_TPANIC_TPASS_0394	12
TENDBA_TPECDC2_TPANIC_TPASS_0639	12
TENDBA_TPECDC2_TPANIC_TPASS_0381	12
TENDBA_TPECDC2_TPANIC_TPASS_0854	11
TENDBA_TPECDC2_TPANIC_TPASS_0896	11
TENDBA_TPECDC2_TPANIC_TPASS_0321	11
TENDBA_TPECDC2_TPANIC_TPASS_0009	11
TENDBA_TPECDC2_TPANIC_TPASS_0484	11
TENDBA_TPECDC2_TPANIC_TPASS_1035	10
TENDBA_TPECDC2_TPANIC_TPASS_0654	10
TENDBA_TPECDC2_TPANIC_TPASS_0018	10
TENDBA_TPECDC2_TPANIC_TPASS_0073	10
TPANIC_0007	10
TENDBA_TPECDC2_TPANIC_TPASS_0652	10
TENDBA_TPECDC2_0697	10
TENDBA_TPECDC2_TPANIC_TPASS_0972	9
TENDBA_TPECDC2_TPANIC_TPASS_0340	9
TENDBA_TPECDC2_TPANIC_TPASS_0891	9
TENDBA_TPECDC2_TPANIC_TPASS_0866	9
TENDBA_TPECDC2_TPANIC_TPASS_0901	8
TENDBA_TPECDC2_TPANIC_TPASS_0558	8
TENDBA_TPECDC2_TPANIC_TPASS_0748	8
TENDBA_TPECDC2_TPANIC_TPASS_0729	8
TENDBA_TPECDC2_TPANIC_TPASS_0470	8
TENDBA_TPECDC2_TPANIC_TPASS_0618	8
TENDBA_TPECDC2_TPANIC_TPASS_0300	8
TENDBA_TPECDC2_TPANIC_TPASS_0642	8
TENDBA_TPECDC2_TPANIC_TPASS_0422	8
TENDBA_TPECDC2_TPANIC_TPASS_0011	8
TENDBA_TPECDC2_TPANIC_TPASS_0814	8
TENDBA_TPECDC2_TPANIC_TPASS_0924	8
TENDBA_TPECDC2_TPANIC_TPASS_0691	8
TENDBA_TPECDC2_TPANIC_TPASS_0622	8
TENDBA_TPECDC2_0129a	7
TENDBA_TPECDC2_TPANIC_TPASS_0886	7
TENDBA_TPECDC2_TPANIC_TPASS_0872	7
TENDBA_TPECDC2_TPANIC_TPASS_0143	7
TENDBA_TPECDC2_TPANIC_TPASS_0529	7
TENDBA_TPECDC2_TPANIC_TPASS_0164	7
TENDBA_TPECDC2_TPANIC_TPASS_0685	7
TENDBA_TPECDC2_TPANIC_TPASS_0408	7
TENDBA_TPECDC2_TPANIC_TPASS_0147	7
TENDBA_TPECDC2_0129b	7
TENDBA_TPECDC2_TPANIC_TPASS_0835	7
TENDBA_TPECDC2_TPANIC_TPASS_0855	7
TENDBA_TPECDC2_TPANIC_TPASS_0128	7
TENDBA_TPECDC2_0487	7
TENDBA_TPECDC2_TPANIC_TPASS_0464	7
TENDBA_TPECDC2_TPANIC_TPASS_0547	7
TENDBA_TPECDC2_TPANIC_TPASS_0344	7
TENDBA_TPECDC2_0651	7
TENDBA_TPECDC2_TPANIC_TPASS_0241	7
TENDBA_TPECDC2_TPANIC_TPASS_0524	7
TENDBA_TPECDC2_TPANIC_TPASS_0705	7
TENDBA_TPECDC2_TPANIC_TPASS_0831	7
TENDBA_TPECDC2_TPANIC_TPASS_0584	7
TENDBA_TPECDC2_TPANIC_TPASS_0693	7
TENDBA_TPECDC2_TPANIC_TPASS_1028	6
TPASS_20598_TPANIC_0598	6
TENDBA_TPECDC2_TPANIC_TPASS_0574	6
TENDBA_TPECDC2_TPANIC_TPASS_0496	6
TENDBA_TPECDC2_TPANIC_TPASS_0895	6
TENDBA_TPECDC2_TPANIC_TPASS_0864	6
TENDBA_TPECDC2_TPANIC_TPASS_0664	6
TENDBA_TPECDC2_TPANIC_TPASS_0541	6
TENDBA_TPECDC2_TPANIC_TPASS_0429	6
TENDBA_TPECDC2_TPANIC_TPASS_0617	6
TENDBA_TPECDC2_TPANIC_TPASS_0098	6
TENDBA_TPECDC2_TPANIC_TPASS_0457	6
TENDBA_TPECDC2_TPANIC_TPASS_0790	6
TENDBA_TPECDC2_TPANIC_TPASS_0038	6
TENDBA_TPECDC2_TPANIC_TPASS_0952	6
TENDBA_TPECDC2_TPANIC_TPASS_0043	6
TENDBA_TPECDC2_TPANIC_TPASS_0841	6
TENDBA_TPECDC2_0347	6
TENDBA_TPECDC2_TPANIC_TPASS_0225	6
TENDBA_TPECDC2_0134a	6
TENDBA_TPECDC2_TPANIC_TPASS_0116	6
TENDBA_TPECDC2_TPANIC_TPASS_0083	6
TENDBA_TPECDC2_TPANIC_TPASS_0837	6
TENDBA_TPECDC2_TPANIC_TPASS_0497	6
TENDBA_TPECDC2_TPANIC_TPASS_0949	6
TPANIC_TPASS_1030	6
TENDBA_0597_TPECDC2_0597	6
TENDBA_TPECDC2_TPANIC_TPASS_0569	6
TENDBA_TPECDC2_TPANIC_TPASS_0379	6
TENDBA_TPECDC2_TPANIC_TPASS_0766	6
TENDBA_TPECDC2_TPANIC_TPASS_0056	6
TENDBA_TPECDC2_TPANIC_TPASS_1033	6
TENDBA_TPECDC2_TPANIC_TPASS_0129	6
TENDBA_TPECDC2_TPANIC_TPASS_0764	6
TENDBA_TPECDC2_TPANIC_TPASS_0593	6
TENDBA_TPECDC2_TPANIC_TPASS_0973	6
TENDBA_TPECDC2_TPANIC_TPASS_0926	6
TENDBA_TPECDC2_TPANIC_TPASS_0500	6
TENDBA_TPECDC2_TPANIC_TPASS_0506	6
TENDBA_TPECDC2_TPANIC_TPASS_0934	5
TENDBA_TPECDC2_TPANIC_TPASS_0958	5
TENDBA_TPECDC2_TPANIC_TPASS_0667	5
TENDBA_TPECDC2_TPANIC_TPASS_0330	5
TENDBA_TPECDC2_TPANIC_TPASS_0095	5
TENDBA_TPECDC2_TPANIC_TPASS_0363	5
TENDBA_TPECDC2_TPANIC_TPASS_0999	5
TENDBA_TPECDC2_TPANIC_TPASS_0130	5
TENDBA_TPANIC_TPASS_0532	5
TENDBA_TPECDC2_TPANIC_TPASS_0146	5
TENDBA_TPECDC2_TPANIC_TPASS_0894	5
TENDBA_TPECDC2_TPANIC_TPASS_0303	5
TENDBA_TPECDC2_TPANIC_TPASS_0249	5
TENDBA_TPECDC2_TPANIC_TPASS_1017	5
TENDBA_TPECDC2_TPANIC_TPASS_1001	5
TENDBA_TPECDC2_TPANIC_TPASS_0600	5
TENDBA_TPECDC2_TPANIC_TPASS_0265	5
TENDBA_TPECDC2_TPANIC_TPASS_0735	5
TENDBA_TPECDC2_TPANIC_TPASS_0279	5
TENDBA_TPECDC2_TPANIC_TPASS_0625	5
TENDBA_TPECDC2_TPANIC_TPASS_0687	5
TENDBA_TPECDC2_TPANIC_TPASS_0145	5
TENDBA_TPECDC2_TPANIC_TPASS_0030	5
TPANIC_0006	5
TENDBA_TPECDC2_TPANIC_TPASS_0820	5
TENDBA_TPECDC2_TPANIC_TPASS_0501	5
TENDBA_TPECDC2_TPANIC_TPASS_0163	5
TENDBA_TPECDC2_TPANIC_TPASS_0771	5
TENDBA_TPECDC2_TPANIC_TPASS_0833	5
TENDBA_TPECDC2_TPANIC_TPASS_0040	5
TPASS_20135_TPANIC_0135	5
TENDBA_TPECDC2_TPANIC_TPASS_0915	5
TENDBA_TPECDC2_TPANIC_TPASS_0702	5
TENDBA_TPECDC2_TPANIC_TPASS_0371	5
TENDBA_0134b_TPECDC2_0134b	5
TENDBA_TPECDC2_TPANIC_TPASS_0481	5
TENDBA_TPECDC2_TPANIC_TPASS_0431	5
TENDBA_TPECDC2_TPANIC_TPASS_0698	5
TENDBA_TPECDC2_TPANIC_TPASS_0765	5
TENDBA_TPECDC2_TPANIC_TPASS_0792	5
TENDBA_TPECDC2_TPANIC_TPASS_0984	5
TENDBA_TPECDC2_TPANIC_TPASS_0801	5
TENDBA_TPECDC2_TPANIC_TPASS_0471	5
TENDBA_TPECDC2_TPANIC_TPASS_0912	5
TENDBA_TPECDC2_TPANIC_TPASS_0767	5
TENDBA_TPECDC2_TPANIC_TPASS_0986	5
TENDBA_TPECDC2_TPANIC_TPASS_0016	5
TENDBA_TPECDC2_TPANIC_TPASS_0369	5
TENDBA_TPECDC2_TPANIC_TPASS_0559	5
TENDBA_TPECDC2_TPANIC_TPASS_0610	5
TENDBA_TPECDC2_TPANIC_TPASS_0789	5
TENDBA_TPECDC2_TPANIC_TPASS_1012	4
TENDBA_TPECDC2_TPANIC_TPASS_0647	4
TENDBA_TPECDC2_TPANIC_TPASS_0477	4
TENDBA_TPECDC2_TPANIC_TPASS_0586	4
TENDBA_TPECDC2_TPANIC_TPASS_0592	4
TENDBA_TPECDC2_TPANIC_TPASS_1008	4
TENDBA_TPECDC2_TPANIC_TPASS_0105	4
TENDBA_TPECDC2_TPANIC_TPASS_0947	4
TENDBA_TPECDC2_TPANIC_TPASS_0996	4
TENDBA_TPECDC2_TPANIC_TPASS_0427	4
TENDBA_TPECDC2_TPANIC_TPASS_0079	4
TENDBA_TPECDC2_TPANIC_TPASS_0751	4
TENDBA_TPECDC2_TPANIC_TPASS_0091	4
TENDBA_TPECDC2_TPANIC_TPASS_0769	4
TENDBA_TPECDC2_TPANIC_TPASS_0367	4
TENDBA_TPECDC2_TPANIC_TPASS_0533	4
TENDBA_TPECDC2_0005a	4
TENDBA_TPECDC2_TPANIC_TPASS_0121	4
TENDBA_TPECDC2_TPANIC_TPASS_0260	4
TENDBA_TPECDC2_TPANIC_TPASS_0005	4
TENDBA_TPECDC2_TPANIC_TPASS_0492	4
TENDBA_TPECDC2_TPANIC_TPASS_0615	4
TENDBA_TPECDC2_TPANIC_TPASS_0328	4
TENDBA_TPECDC2_TPANIC_TPASS_0998	4
TENDBA_TPECDC2_TPANIC_TPASS_0734	4
TENDBA_TPECDC2_TPANIC_TPASS_0800	4
TENDBA_TPECDC2_TPANIC_TPASS_0053	4
TENDBA_TPECDC2_TPANIC_TPASS_0760	4
TENDBA_TPECDC2_TPANIC_TPASS_0472	4
TENDBA_TPECDC2_TPANIC_TPASS_0348	4
TENDBA_TPECDC2_TPANIC_TPASS_0994	4
TENDBA_TPECDC2_TPANIC_TPASS_0478	4
TENDBA_TPECDC2_TPANIC_TPASS_0071	4
TENDBA_TPECDC2_TPANIC_TPASS_0479	4
TENDBA_TPECDC2_TPANIC_TPASS_0025	4
TENDBA_TPECDC2_TPANIC_TPASS_0993	4
TENDBA_TPECDC2_TPANIC_TPASS_0331	4
TENDBA_TPECDC2_TPANIC_TPASS_0594	4
TENDBA_TPECDC2_TPANIC_TPASS_0512	4
TENDBA_TPECDC2_TPANIC_TPASS_0804	4
TENDBA_TPECDC2_TPANIC_TPASS_0936	4
TENDBA_TPECDC2_0993a	4
TENDBA_TPECDC2_TPANIC_TPASS_0773	4
TENDBA_TPECDC2_TPANIC_TPASS_t0003	4
TENDBA_TPECDC2_TPANIC_TPASS_0364	4
TENDBA_TPECDC2_TPANIC_TPASS_0092	4
TENDBA_TPECDC2_TPANIC_TPASS_0107	4
TENDBA_TPECDC2_TPANIC_TPASS_0226	4
TENDBA_TPECDC2_TPANIC_TPASS_0123	4
TENDBA_TPECDC2_TPANIC_TPASS_0572	4
TENDBA_TPECDC2_TPANIC_TPASS_0670	4
TENDBA_TPECDC2_TPANIC_TPASS_0104	4
TENDBA_TPECDC2_TPANIC_TPASS_0560	4
TENDBA_TPECDC2_TPANIC_TPASS_0186	4
TENDBA_TPECDC2_TPANIC_TPASS_0990	4
TENDBA_TPECDC2_TPANIC_TPASS_0842	4
TENDBA_TPECDC2_TPANIC_TPASS_0821	4
TENDBA_TPECDC2_TPANIC_TPASS_0380	4
TENDBA_TPECDC2_TPANIC_TPASS_0696	4
TENDBA_TPECDC2_TPANIC_TPASS_0245	4
TENDBA_TPECDC2_TPANIC_TPASS_1040	4
TENDBA_TPECDC2_TPANIC_TPASS_0126c	4
TENDBA_TPECDC2_0435a	4
TENDBA_TPECDC2_TPANIC_TPASS_0829	4
TENDBA_TPECDC2_TPANIC_TPASS_0389	4
TENDBA_TPECDC2_TPANIC_TPASS_0684	4
TENDBA_TPECDC2_TPANIC_TPASS_0125	4
TENDBA_TPECDC2_TPANIC_TPASS_0052	4
TENDBA_TPECDC2_TPANIC_TPASS_0627	4
TENDBA_TPECDC2_TPANIC_TPASS_0957	4
TENDBA_TPECDC2_TPANIC_TPASS_0219	4
TENDBA_TPECDC2_TPANIC_TPASS_0029	4
TENDBA_TPECDC2_TPANIC_TPASS_0882	4
TENDBA_TPECDC2_TPANIC_TPASS_0261	4
TENDBA_TPECDC2_TPANIC_TPASS_0386	4
TENDBA_TPECDC2_TPANIC_TPASS_0770	4
TENDBA_TPECDC2_TPANIC_TPASS_0323	4
TENDBA_TPECDC2_TPANIC_TPASS_0081	4
TENDBA_TPECDC2_TPANIC_TPASS_0920	4
TENDBA_TPECDC2_TPANIC_TPASS_0780	4
TENDBA_TPECDC2_TPANIC_TPASS_0485	3
TENDBA_TPECDC2_TPANIC_TPASS_0608	3
TENDBA_TPECDC2_0136a	3
TENDBA_TPECDC2_TPANIC_TPASS_0387	3
TENDBA_TPECDC2_TPANIC_TPASS_0672	3
TENDBA_TPECDC2_TPANIC_TPASS_0546	3
TENDBA_TPECDC2_TPANIC_TPASS_0453	3
TENDBA_TPECDC2_TPANIC_TPASS_0152	3
TENDBA_TPECDC2_TPANIC_TPASS_0102	3
TENDBA_TPECDC2_TPANIC_TPASS_0443	3
TENDBA_TPECDC2_TPANIC_TPASS_0638	3
TENDBA_TPECDC2_TPANIC_TPASS_0840	3
TENDBA_TPECDC2_TPANIC_TPASS_0623	3
TENDBA_TPECDC2_0366a	3
TENDBA_TPECDC2_TPANIC_TPASS_0928	3
TENDBA_TPECDC2_TPANIC_TPASS_0939	3
TENDBA_TPECDC2_TPANIC_TPASS_0550	3
TENDBA_TPECDC2_TPANIC_TPASS_0578	3
TENDBA_TPECDC2_TPANIC_TPASS_0899	3
TENDBA_TPECDC2_TPANIC_TPASS_0768	3
TENDBA_TPECDC2_TPANIC_TPASS_0919	3
TENDBA_TPECDC2_TPANIC_TPASS_0810	3
TENDBA_TPECDC2_TPANIC_TPASS_0614	3
TENDBA_TPECDC2_TPANIC_TPASS_0665	3
TENDBA_TPECDC2_TPANIC_TPASS_0426	3
TENDBA_TPECDC2_TPANIC_TPASS_0373	3
TENDBA_TPECDC2_TPANIC_TPASS_0411	3
TENDBA_TPECDC2_TPANIC_TPASS_0015	3
TENDBA_TPECDC2_TPANIC_TPASS_0566	3
TENDBA_TPECDC2_TPANIC_TPASS_0817	3
TENDBA_TPECDC2_TPANIC_TPASS_0556	3
TENDBA_TPECDC2_TPANIC_TPASS_1027	3
TENDBA_TPECDC2_TPANIC_TPASS_0475	3
TENDBA_TPECDC2_TPANIC_TPASS_0336	3
TENDBA_TPECDC2_TPANIC_TPASS_0421	3
TENDBA_TPECDC2_TPANIC_TPASS_0603	3
TENDBA_TPECDC2_TPANIC_TPASS_0885	3
TENDBA_TPECDC2_TPANIC_TPASS_0772	3
TENDBA_TPECDC2_TPANIC_TPASS_0042	3
TENDBA_TPECDC2_0548a	3
TENDBA_TPECDC2_TPANIC_TPASS_0086	3
TENDBA_TPECDC2_TPANIC_TPASS_0653	3
TENDBA_TPECDC2_TPANIC_TPASS_0288	3
TENDBA_TPECDC2_TPANIC_TPASS_0877	3
TENDBA_TPECDC2_TPANIC_TPASS_0553	3
TENDBA_TPECDC2_TPANIC_TPASS_0122	3
TENDBA_TPECDC2_TPANIC_TPASS_0660	3
TENDBA_TPECDC2_0345a	3
TENDBA_TPECDC2_TPANIC_TPASS_0542	3
TENDBA_TPECDC2_TPANIC_TPASS_0044	3
TENDBA_TPECDC2_TPANIC_TPASS_0552	3
TENDBA_TPECDC2_TPANIC_TPASS_0514	3
TENDBA_TPECDC2_TPANIC_TPASS_0068	3
TENDBA_TPECDC2_TPANIC_TPASS_0917	3
TENDBA_TPECDC2_TPANIC_TPASS_0442	3
TENDBA_TPECDC2_TPANIC_TPASS_0704	3
TENDBA_TPECDC2_TPANIC_TPASS_0258	3
TENDBA_TPECDC2_TPANIC_TPASS_0297	3
TENDBA_TPECDC2_TPANIC_TPASS_0737	3
TENDBA_TPECDC2_TPANIC_TPASS_0609	3
TENDBA_TPECDC2_TPANIC_TPASS_0632	3
TENDBA_TPECDC2_TPANIC_TPASS_0017	3
TENDBA_TPECDC2_TPANIC_TPASS_0305	3
TENDBA_TPECDC2_TPANIC_TPASS_0752	3
TENDBA_TPECDC2_TPANIC_TPASS_0441	3
TENDBA_TPECDC2_TPANIC_TPASS_0216	3
TENDBA_TPECDC2_TPANIC_TPASS_0185	3
TENDBA_TPECDC2_TPANIC_TPASS_0715	3
TENDBA_TPECDC2_TPANIC_TPASS_0528	3
TENDBA_TPECDC2_TPANIC_TPASS_0446	3
TENDBA_TPECDC2_TPANIC_TPASS_0144	3
TENDBA_TPECDC2_TPANIC_TPASS_0844	3
TENDBA_TPECDC2_TPANIC_TPASS_0350	3
TENDBA_TPECDC2_TPANIC_TPASS_0414	3
TENDBA_TPECDC2_TPANIC_TPASS_0695	3
TENDBA_TPECDC2_TPANIC_TPASS_1006	3
TENDBA_TPECDC2_TPANIC_TPASS_0155	3
TPASS_20450a_TPANIC_0450a_TENDBA_0450_TPECDC2_0450	3
TENDBA_TPECDC2_TPANIC_TPASS_0575	3
TENDBA_TPECDC2_TPANIC_TPASS_0033	3
TENDBA_TPECDC2_TPANIC_TPASS_1013	3
TENDBA_TPECDC2_TPANIC_TPASS_0103	3
TENDBA_TPECDC2_TPANIC_TPASS_0596	3
TENDBA_TPECDC2_TPANIC_TPASS_0510	3
TENDBA_TPECDC2_TPANIC_TPASS_0976	3
TENDBA_TPECDC2_TPANIC_TPASS_0534	3
TENDBA_TPECDC2_TPANIC_TPASS_0270	3
TENDBA_TPECDC2_TPANIC_TPASS_0674	3
TENDBA_TPECDC2_TPANIC_TPASS_0878	3
TENDBA_TPECDC2_TPANIC_TPASS_0252	3
TENDBA_TPECDC2_TPANIC_TPASS_0302	2
TENDBA_TPECDC2_TPANIC_TPASS_0870	2
TENDBA_TPECDC2_TPANIC_TPASS_0663	2
TENDBA_TPECDC2_TPANIC_TPASS_0233	2
TENDBA_TPECDC2_TPANIC_TPASS_0508	2
TPANIC_0127	2
TENDBA_TPECDC2_TPANIC_TPASS_0726	2
TENDBA_TPECDC2_TPANIC_TPASS_0398	2
TENDBA_TPECDC2_TPANIC_TPASS_0602	2
TENDBA_TPECDC2_TPANIC_TPASS_0505	2
TENDBA_TPECDC2_TPANIC_TPASS_0689	2
TENDBA_TPECDC2_TPANIC_TPASS_0668	2
TENDBA_TPECDC2_TPANIC_TPASS_0985	2
TENDBA_TPECDC2_0263	2
TENDBA_TPECDC2_TPANIC_TPASS_0612	2
TENDBA_TPECDC2_TPANIC_TPASS_0390	2
TENDBA_TPECDC2_TPANIC_TPASS_0207	2
TENDBA_TPECDC2_TPANIC_TPASS_0269	2
TENDBA_TPECDC2_TPANIC_TPASS_0787	2
TENDBA_TPECDC2_TPANIC_TPASS_0361	2
TENDBA_TPECDC2_TPANIC_TPASS_0938	2
TENDBA_TPECDC2_TPANIC_TPASS_0545	2
TENDBA_TPECDC2_TPANIC_TPASS_0290	2
TENDBA_TPECDC2_TPANIC_TPASS_0520	2
TENDBA_TPECDC2_TPANIC_TPASS_1039	2
TENDBA_TPECDC2_TPANIC_TPASS_0812	2
TENDBA_TPECDC2_TPANIC_TPASS_0355	2
TENDBA_TPECDC2_TPANIC_TPASS_0418	2
TENDBA_TPECDC2_TPANIC_TPASS_0308	2
TENDBA_TPECDC2_TPANIC_TPASS_0750	2
TENDBA_TPECDC2_TPANIC_TPASS_0402	2
TENDBA_TPECDC2_TPANIC_TPASS_0721	2
TENDBA_TPECDC2_TPANIC_TPASS_0526	2
TENDBA_TPECDC2_TPANIC_TPASS_0606	2
TENDBA_TPECDC2_TPANIC_TPASS_0106	2
TENDBA_TPECDC2_TPANIC_TPASS_t0011	2
TENDBA_TPECDC2_TPANIC_TPASS_0648	2
TENDBA_TPECDC2_TPANIC_TPASS_0631	2
TENDBA_TPECDC2_TPANIC_TPASS_0113	2
TENDBA_TPECDC2_TPANIC_TPASS_0824	2
TENDBA_TPECDC2_TPANIC_TPASS_0430	2
TENDBA_TPECDC2_TPANIC_TPASS_0739	2
TENDBA_TPECDC2_TPANIC_TPASS_1003	2
TENDBA_TPECDC2_TPANIC_TPASS_0775	2
TENDBA_TPECDC2_TPANIC_TPASS_0230	2
TENDBA_TPECDC2_TPANIC_TPASS_0438	2
TENDBA_TPECDC2_TPANIC_TPASS_0486	2
TENDBA_TPECDC2_TPANIC_TPASS_0268	2
TENDBA_TPECDC2_TPANIC_TPASS_1023	2
TENDBA_TPECDC2_TPANIC_TPASS_0931	2
TENDBA_TPECDC2_TPANIC_TPASS_0709	2
TENDBA_TPECDC2_TPANIC_TPASS_0023	2
TENDBA_TPECDC2_TPANIC_TPASS_1036	2
TENDBA_TPECDC2_TPANIC_TPASS_0827	2
TENDBA_TPECDC2_TPANIC_TPASS_0466	2
TENDBA_TPECDC2_TPANIC_TPASS_0335	2
TENDBA_TPECDC2_TPANIC_TPASS_0644	2
TENDBA_TPECDC2_TPANIC_TPASS_0688	2
TENDBA_TPECDC2_TPANIC_TPASS_0921	2
TENDBA_TPECDC2_TPANIC_TPASS_0570	2
TENDBA_TPECDC2_TPANIC_TPASS_0629	2
TENDBA_TPECDC2_TPANIC_TPASS_0188	2
TENDBA_TPECDC2_TPANIC_TPASS_0301	2
TENDBA_TPECDC2_TPANIC_TPASS_0889	2
TENDBA_TPECDC2_TPANIC_TPASS_0803	2
TENDBA_TPECDC2_TPANIC_TPASS_0815	2
TENDBA_TPECDC2_TPANIC_TPASS_0284	2
TENDBA_TPECDC2_TPANIC_TPASS_0580	2
TENDBA_TPECDC2_TPANIC_TPASS_0190	2
TENDBA_TPECDC2_TPANIC_TPASS_t0022	2
TENDBA_TPECDC2_TPANIC_TPASS_0806	2
TENDBA_TPECDC2_TPANIC_TPASS_0374	2
TENDBA_TPECDC2_TPANIC_TPASS_0273	2
TENDBA_TPECDC2_TPANIC_TPASS_0227	2
TENDBA_TPECDC2_0001a	2
TENDBA_TPECDC2_TPANIC_TPASS_0310	2
TENDBA_TPECDC2_TPANIC_TPASS_0838	2
TENDBA_TPECDC2_TPANIC_TPASS_0341	2
TENDBA_TPECDC2_TPANIC_TPASS_0452	2
TENDBA_TPECDC2_TPANIC_TPASS_0022	2
TENDBA_TPECDC2_TPANIC_TPASS_0690	2
TENDBA_TPECDC2_TPANIC_TPASS_0716	2
TENDBA_TPECDC2_TPANIC_TPASS_0876	2
TENDBA_TPECDC2_TPANIC_TPASS_0334	2
TENDBA_TPECDC2_TPANIC_TPASS_1014	2
TENDBA_TPECDC2_TPANIC_TPASS_0946	2
TENDBA_TPECDC2_TPANIC_TPASS_0611	2
TENDBA_TPECDC2_TPANIC_TPASS_0458	2
TENDBA_TPECDC2_TPANIC_TPASS_0781	2
TENDBA_TPECDC2_TPANIC_TPASS_0413	2
TENDBA_TPECDC2_TPANIC_TPASS_0139	2
TENDBA_TPECDC2_TPANIC_TPASS_0630	2
TENDBA_TPECDC2_TPANIC_TPASS_0384	2
TENDBA_TPECDC2_TPANIC_TPASS_0714	2
TENDBA_TPECDC2_TPANIC_TPASS_0634	2
TENDBA_TPECDC2_TPANIC_TPASS_0851	2
TENDBA_TPECDC2_TPANIC_TPASS_0678	2
TENDBA_TPECDC2_TPANIC_TPASS_0468	2
TENDBA_TPECDC2_TPANIC_TPASS_0494	2
TENDBA_TPECDC2_TPANIC_TPASS_0051	2
TENDBA_TPECDC2_TPANIC_TPASS_0933	2
TENDBA_TPECDC2_TPANIC_TPASS_0276	2
TENDBA_TPECDC2_TPANIC_TPASS_0111	2
TENDBA_TPECDC2_TPANIC_TPASS_0707	2
TENDBA_TPECDC2_TPANIC_TPASS_0527	2
TENDBA_TPECDC2_TPANIC_TPASS_0183	2
TENDBA_TPECDC2_TPANIC_TPASS_0254	2
TENDBA_TPECDC2_TPANIC_TPASS_0893	2
TENDBA_TPECDC2_TPANIC_TPASS_0238	2
TENDBA_TPECDC2_TPANIC_TPASS_0834	2
TENDBA_TPECDC2_TPANIC_TPASS_0943	2
TENDBA_TPECDC2_TPANIC_TPASS_0417	2
TENDBA_TPECDC2_TPANIC_TPASS_0489	2
TENDBA_TPECDC2_TPANIC_TPASS_0839	2
TENDBA_TPECDC2_TPANIC_TPASS_0339	2
TENDBA_TPECDC2_TPANIC_TPASS_0950a	2
TENDBA_TPECDC2_0861a	2
TENDBA_TPECDC2_TPANIC_TPASS_0493	2
TENDBA_TPECDC2_TPANIC_TPASS_0686	2
TENDBA_TPECDC2_TPANIC_TPASS_0959	2
TENDBA_TPECDC2_TPANIC_TPASS_1021	2
TENDBA_TPECDC2_TPANIC_TPASS_0309	2
TENDBA_TPECDC2_TPANIC_TPASS_0160	2
TENDBA_TPECDC2_TPANIC_TPASS_0995	2
TENDBA_TPECDC2_TPANIC_TPASS_0217	2
TENDBA_TPECDC2_0082	2
TENDBA_TPECDC2_TPANIC_TPASS_0681	2
TENDBA_TPECDC2_TPANIC_TPASS_0385	2
TENDBA_TPECDC2_TPANIC_TPASS_0953	2
TENDBA_TPECDC2_TPANIC_TPASS_0400	2
TENDBA_TPECDC2_TPANIC_TPASS_0187	2
TPANIC_0180	2
TENDBA_TPECDC2_TPANIC_TPASS_0798	2
TENDBA_TPECDC2_TPANIC_TPASS_0738	2
TENDBA_TPECDC2_TPANIC_TPASS_0362	2
TENDBA_TPECDC2_TPANIC_TPASS_0680	2
TENDBA_TPECDC2_TPANIC_TPASS_0796	2
TENDBA_TPECDC2_TPANIC_TPASS_0259	2
TENDBA_TPECDC2_TPANIC_TPASS_0628	2
TENDBA_TPECDC2_TPANIC_TPASS_0151	2
TENDBA_TPECDC2_TPANIC_TPASS_0523	2
TENDBA_TPECDC2_TPANIC_TPASS_0879	2
TENDBA_0127b_TPECDC2_0127b	2
TENDBA_TPECDC2_TPANIC_TPASS_0728	2
TENDBA_TPECDC2_0987	2
TENDBA_TPECDC2_TPANIC_TPASS_0562	2
TENDBA_TPECDC2_TPANIC_TPASS_0645	2
TENDBA_TPECDC2_0376	2
TENDBA_TPECDC2_TPANIC_TPASS_0511	2
TENDBA_TPECDC2_TPANIC_TPASS_0058	2
TENDBA_TPECDC2_TPANIC_TPASS_0003	2
TENDBA_TPECDC2_TPANIC_TPASS_0671	2
TENDBA_TPECDC2_TPANIC_TPASS_0655	2
TENDBA_TPECDC2_TPANIC_TPASS_0046	2
TENDBA_TPECDC2_TPANIC_TPASS_0720	2
TENDBA_TPECDC2_TPANIC_TPASS_0646	2
TENDBA_TPECDC2_0814a	2
TENDBA_TPECDC2_TPANIC_TPASS_0544	2
TENDBA_TPECDC2_TPANIC_TPASS_1024	2
TENDBA_TPECDC2_TPANIC_TPASS_0114	2
TENDBA_TPECDC2_TPANIC_TPASS_0692	2
TENDBA_TPECDC2_TPANIC_TPASS_0027	2
TENDBA_TPECDC2_TPANIC_TPASS_0725	2
TENDBA_TPECDC2_TPANIC_TPASS_0401	2
TENDBA_TPECDC2_TPANIC_TPASS_0713	2
TENDBA_TPECDC2_TPANIC_TPASS_1020	2
TENDBA_TPECDC2_TPANIC_TPASS_0502	2
TENDBA_TPECDC2_TPANIC_TPASS_0849	2
TENDBA_TPECDC2_TPANIC_TPASS_0399	2
TENDBA_TPECDC2_TPANIC_TPASS_0473	2
TENDBA_TPECDC2_TPANIC_TPASS_0519	2
TENDBA_TPECDC2_TPANIC_TPASS_0451a	2
TENDBA_TPECDC2_TPANIC_TPASS_0295	2
TENDBA_TPECDC2_TPANIC_TPASS_0208	2
TENDBA_TPECDC2_TPANIC_TPASS_0935	2
TENDBA_TPECDC2_TPANIC_TPASS_0521	2
TENDBA_TPECDC2_TPANIC_TPASS_0246	2
TENDBA_TPECDC2_TPANIC_TPASS_0456	2
TENDBA_TPECDC2_TPANIC_TPASS_0118	2
TENDBA_TPECDC2_TPANIC_TPASS_1005	2
TENDBA_TPECDC2_TPANIC_TPASS_0960	2
TENDBA_TPECDC2_TPANIC_TPASS_0286	2
TENDBA_TPECDC2_TPANIC_TPASS_0126	2
TENDBA_TPECDC2_TPANIC_TPASS_0425	2
TENDBA_TPECDC2_TPANIC_TPASS_0395	2
TENDBA_TPECDC2_TPANIC_TPASS_0605	2
TENDBA_TPECDC2_TPANIC_TPASS_0013	2
TENDBA_TPECDC2_TPANIC_TPASS_1016	2
TENDBA_TPECDC2_TPANIC_TPASS_0918	2
TENDBA_TPECDC2_0045a	1
TENDBA_TPECDC2_TPANIC_TPASS_0112	1
TENDBA_TPECDC2_0540a	1
TENDBA_TPECDC2_TPANIC_TPASS_0961	1
TENDBA_TPECDC2_TPANIC_TPASS_0024	1
TENDBA_TPECDC2_TPANIC_TPASS_0062	1
TENDBA_TPECDC2_TPANIC_TPASS_0816	1
TENDBA_TPECDC2_TPANIC_TPASS_1029	1
TENDBA_TPECDC2_TPANIC_TPASS_0194	1
TENDBA_TPECDC2_TPANIC_TPASS_0090	1
TENDBA_TPECDC2_TPANIC_TPASS_0039	1
TENDBA_TPECDC2_TPANIC_TPASS_0791	1
TENDBA_TPECDC2_TPANIC_TPASS_0981	1
TENDBA_TPECDC2_TPANIC_TPASS_1022	1
TENDBA_TPECDC2_TPANIC_TPASS_0538	1
TENDBA_TPECDC2_TPANIC_TPASS_0783	1
TENDBA_TPECDC2_0641a	1
TPECDC2_0312a_TENDBA_0312a	1
TENDBA_TPECDC2_TPANIC_TPASS_0178	1
TENDBA_TPECDC2_0637a	1
TENDBA_TPECDC2_TPANIC_TPASS_0034	1
TENDBA_TPECDC2_TPANIC_TPASS_0531	1
TENDBA_TPECDC2_TPANIC_TPASS_0257	1
TENDBA_TPECDC2_TPANIC_TPASS_0306	1
TENDBA_TPECDC2_TPANIC_TPASS_0517	1
TENDBA_TPECDC2_TPANIC_TPASS_0002	1
TENDBA_TPECDC2_0547a	1
TENDBA_TPECDC2_TPANIC_TPASS_0069	1
TENDBA_TPECDC2_0736a	1
TENDBA_TPECDC2_TPANIC_TPASS_0747	1
TENDBA_TPECDC2_0353a	1
TENDBA_TPECDC2_TPANIC_TPASS_0710	1
TENDBA_TPECDC2_TPANIC_TPASS_0997	1
TENDBA_TPECDC2_TPANIC_TPASS_0459	1
TENDBA_TPECDC2_TPANIC_TPASS_1002	1
TENDBA_TPECDC2_TPANIC_TPASS_0809	1
TENDBA_TPECDC2_TPANIC_TPASS_0965	1
TPASS_20082_TPANIC_0082	1
TENDBA_TPECDC2_0359a	1
TENDBA_TPECDC2_TPANIC_TPASS_0404	1
TPECDC2_nc0001	1
TENDBA_TPECDC2_TPANIC_TPASS_0292	1
TENDBA_TPECDC2_TPANIC_TPASS_0085	1
TENDBA_TPECDC2_TPANIC_TPASS_0205	1
TENDBA_TPECDC2_TPANIC_TPASS_0832	1
TENDBA_TPECDC2_TPANIC_TPASS_0439	1
TENDBA_TPECDC2_TPANIC_TPASS_0908	1
TENDBA_TPECDC2_TPANIC_TPASS_0754	1
TENDBA_TPECDC2_TPANIC_TPASS_0080	1
TENDBA_TPECDC2_TPANIC_TPASS_0460	1
TENDBA_TPECDC2_TPANIC_TPASS_0366	1
TENDBA_TPECDC2_TPANIC_TPASS_0785	1
TENDBA_TPECDC2_TPANIC_TPASS_t0028	1
TPASS_20127_TENDBA_0127a_TPECDC2_0127a	1
TENDBA_TPECDC2_TPANIC_TPASS_0218	1
TENDBA_TPECDC2_TPANIC_TPASS_0982	1
TENDBA_TPECDC2_0867a	1
TENDBA_TPECDC2_TPANIC_TPASS_0264	1
TENDBA_TPECDC2_0705a	1
TENDBA_TPECDC2_0049	1
TENDBA_TPECDC2_TPANIC_TPASS_0507	1
TENDBA_TPECDC2_TPANIC_TPASS_t0020	1
TENDBA_TPECDC2_TPANIC_TPASS_0498	1
TENDBA_TPECDC2_TPANIC_TPASS_0731	1
TENDBA_TPECDC2_TPANIC_TPASS_0954	1
TENDBA_TPECDC2_TPANIC_TPASS_0830	1
TENDBA_TPECDC2_TPANIC_TPASS_0021	1
TENDBA_TPECDC2_TPANIC_TPASS_0551	1
TENDBA_TPECDC2_TPANIC_TPASS_0124	1
TENDBA_TPECDC2_TPANIC_TPASS_0793	1
TENDBA_TPECDC2_0814b	1
TENDBA_TPECDC2_TPANIC_TPASS_0727	1
TENDBA_TPECDC2_TPANIC_TPASS_0762	1
TENDBA_TPECDC2_TPANIC_TPASS_0298	1
TENDBA_TPECDC2_TPANIC_TPASS_0165	1
TENDBA_TPECDC2_TPANIC_TPASS_0256	1
TENDBA_TPECDC2_0248	1
TENDBA_TPECDC2_TPANIC_TPASS_0243	1
TENDBA_TPECDC2_TPANIC_TPASS_0060	1
TENDBA_TPECDC2_TPANIC_TPASS_0711	1
TPASS_20955_TPANIC_0955	1
TENDBA_TPECDC2_TPANIC_TPASS_1034	1
TENDBA_TPECDC2_TPANIC_TPASS_0626	1
TENDBA_TPECDC2_TPANIC_TPASS_0353	1
TENDBA_TPECDC2_TPANIC_TPASS_0989	1
TENDBA_TPECDC2_TPANIC_TPASS_1026	1
TENDBA_TPECDC2_TPANIC_TPASS_0050	1
TENDBA_TPECDC2_TPANIC_TPASS_0088	1
TENDBA_TPECDC2_TPANIC_TPASS_0923	1
TENDBA_TPECDC2_TPANIC_TPASS_0974	1
TENDBA_TPECDC2_TPANIC_TPASS_0708	1
TENDBA_TPECDC2_TPANIC_TPASS_0675	1
TENDBA_TPECDC2_TPANIC_TPASS_1007	1
TENDBA_TPECDC2_TPANIC_TPASS_0020	1
TENDBA_TPECDC2_TPANIC_TPASS_0396	1
TENDBA_TPECDC2_TPANIC_TPASS_0601	1
TENDBA_TPECDC2_TPANIC_TPASS_0903	1
TENDBA_TPECDC2_TPANIC_TPASS_0351	1
TENDBA_TPECDC2_TPANIC_TPASS_0307	1
TENDBA_TPECDC2_TPANIC_TPASS_0410	1
TENDBA_TPECDC2_TPANIC_TPASS_0333	1
TENDBA_TPECDC2_TPANIC_TPASS_0275	1
TENDBA_TPECDC2_TPANIC_TPASS_0910	1
TENDBA_TPECDC2_TPANIC_TPASS_t0040	1
TENDBA_TPECDC2_TPANIC_TPASS_0979	1
TENDBA_TPECDC2_TPANIC_TPASS_0403	1
TENDBA_TPECDC2_TPANIC_TPASS_0474	1
TENDBA_0926a_TPECDC2_0926a	1
TENDBA_TPECDC2_TPANIC_TPASS_0237	1
TENDBA_TPECDC2_TPANIC_TPASS_0852	1
TENDBA_TPECDC2_TPANIC_TPASS_0956	1
TENDBA_TPECDC2_TPANIC_TPASS_0432	1
TENDBA_TPECDC2_TPANIC_TPASS_0992	1
TENDBA_TPECDC2_TPANIC_TPASS_0513	1
TENDBA_TPECDC2_TPANIC_TPASS_0329	1
TENDBA_TPECDC2_TPANIC_TPASS_0154	1
TENDBA_TPECDC2_TPANIC_TPASS_0867	1
TENDBA_TPECDC2_TPANIC_TPASS_0975	1
TENDBA_TPECDC2_TPANIC_TPASS_0168	1
TENDBA_TPECDC2_TPANIC_TPASS_0215	1
TENDBA_TPECDC2_TPANIC_TPASS_0461	1
TENDBA_TPECDC2_TPANIC_TPASS_0758	1
TENDBA_TPECDC2_TPANIC_TPASS_0662	1
TENDBA_TPECDC2_TPANIC_TPASS_0115	1
TENDBA_TPECDC2_TPANIC_TPASS_0054	1
TENDBA_TPECDC2_TPANIC_TPASS_0166	1
TENDBA_TPECDC2_TPANIC_TPASS_0756	1
TPASS_20927_TPANIC_0927	1
TENDBA_TPECDC2_TPANIC_TPASS_0066	1
TENDBA_TPECDC2_TPANIC_TPASS_0445	1
TENDBA_TPECDC2_0775a	1
TENDBA_TPECDC2_TPANIC_TPASS_1018	1
TENDBA_TPECDC2_TPANIC_TPASS_t0030	1
TENDBA_TPECDC2_TPANIC_TPASS_1009	1
TENDBA_TPECDC2_TPANIC_TPASS_0212	1
TENDBA_TPECDC2_TPANIC_TPASS_0282	1
TENDBA_TPECDC2_TPANIC_TPASS_0568	1
TENDBA_TPECDC2_TPANIC_TPASS_0909	1
TENDBA_TPECDC2_TPANIC_TPASS_0633	1
TENDBA_TPECDC2_TPANIC_TPASS_0669	1
TENDBA_TPECDC2_TPANIC_TPASS_0197	1
TENDBA_TPECDC2_TPANIC_TPASS_0377	1
TENDBA_TPECDC2_TPANIC_TPASS_0244	1
TENDBA_TPECDC2_TPANIC_TPASS_0236	1
TENDBA_TPECDC2_TPANIC_TPASS_0447	1
TENDBA_TPECDC2_TPANIC_TPASS_0262	1
TENDBA_TPECDC2_TPANIC_TPASS_0198	1
TENDBA_TPECDC2_TPANIC_TPASS_t0025	1
TENDBA_TPECDC2_TPANIC_TPASS_0293	1
TENDBA_TPECDC2_TPANIC_TPASS_0253	1
TENDBA_TPECDC2_TPANIC_TPASS_0661	1
TENDBA_TPECDC2_TPANIC_TPASS_0741	1
TENDBA_TPECDC2_TPANIC_TPASS_0283	1
TENDBA_TPECDC2_TPANIC_TPASS_0582	1
TENDBA_TPECDC2_TPANIC_TPASS_0424	1
TENDBA_TPECDC2_TPANIC_TPASS_0561	1
TENDBA_TPECDC2_0927a	1
TENDBA_TPECDC2_TPANIC_TPASS_0843	1
TENDBA_TPECDC2_TPANIC_TPASS_0077	1
TENDBA_TPECDC2_TPANIC_TPASS_0032	1
TENDBA_TPECDC2_TPANIC_TPASS_0983	1
TENDBA_TPECDC2_TPANIC_TPASS_0530	1
TENDBA_TPECDC2_TPANIC_TPASS_0277	1
TENDBA_TPECDC2_TPANIC_TPASS_0031	1
TENDBA_TPECDC2_TPANIC_TPASS_0196	1
TENDBA_TPECDC2_0505a	1
TENDBA_TPECDC2_TPANIC_TPASS_0312	1
TENDBA_TPECDC2_TPANIC_TPASS_0055	1
TENDBA_TPECDC2_TPANIC_TPASS_0449	1
TENDBA_TPECDC2_TPANIC_TPASS_0294	1
TENDBA_TPECDC2_TPANIC_TPASS_t0041	1
TENDBA_TPECDC2_TPANIC_TPASS_0476	1
TENDBA_TPECDC2_TPANIC_TPASS_0888	1
TENDBA_TPECDC2_TPANIC_TPASS_t0005	1
TENDBA_TPECDC2_1017a	1
TENDBA_TPECDC2_TPANIC_TPASS_0585	1
TENDBA_TPECDC2_TPANIC_TPASS_1010	1
TENDBA_TPECDC2_TPANIC_TPASS_0296	1
TENDBA_TPECDC2_TPANIC_TPASS_0535	1
TENDBA_TPECDC2_TPANIC_TPASS_t0021	1
TENDBA_TPECDC2_TPANIC_TPASS_0383	1
TENDBA_TPECDC2_TPANIC_TPASS_0100	1
TENDBA_TPECDC2_TPANIC_TPASS_0736	1
TENDBA_TPECDC2_0140a	1
TENDBA_TPECDC2_0349a	1
TENDBA_TPECDC2_TPANIC_TPASS_0579	1
TENDBA_TPECDC2_TPANIC_TPASS_1019	1
TENDBA_TPECDC2_TPANIC_TPASS_0416	1
TENDBA_TPECDC2_TPANIC_TPASS_0087	1
TENDBA_TPECDC2_0067a	1
TENDBA_TPECDC2_0054a	1
TENDBA_TPECDC2_TPANIC_TPASS_0170	1
TENDBA_TPECDC2_TPANIC_TPASS_0004	1
TENDBA_TPECDC2_TPANIC_TPASS_0148	1
TENDBA_TPECDC2_TPANIC_TPASS_0149	1
TENDBA_TPECDC2_TPANIC_TPASS_0880	1
TENDBA_TPECDC2_TPANIC_TPASS_0813	1
TENDBA_TPECDC2_0258a	1
TENDBA_TPECDC2_TPANIC_TPASS_0101	1
TENDBA_TPECDC2_TPANIC_TPASS_0360	1
TENDBA_TPECDC2_TPANIC_TPASS_0863	1
TENDBA_TPECDC2_TPANIC_TPASS_0200	1
TENDBA_TPECDC2_TPANIC_TPASS_0391	1
TENDBA_TPECDC2_TPANIC_TPASS_0722	1
TENDBA_TPECDC2_TPANIC_TPASS_t0013	1
TENDBA_TPECDC2_TPANIC_0868	1
TENDBA_TPECDC2_TPANIC_TPASS_0167	1
TENDBA_TPECDC2_TPANIC_TPASS_0805	1
TENDBA_TPECDC2_TPANIC_TPASS_0222	1
TENDBA_TPECDC2_0783b	1
TENDBA_TPECDC2_TPANIC_TPASS_0119	1
TENDBA_TPECDC2_TPANIC_TPASS_0683	1
TENDBA_TPECDC2_TPANIC_TPASS_0423	1
TENDBA_TPECDC2_TPANIC_TPASS_0444	1
TENDBA_TPECDC2_TPANIC_TPASS_0673	1
TENDBA_TPECDC2_0911a	1
TENDBA_TPECDC2_TPANIC_TPASS_0221	1
TENDBA_TPECDC2_TPANIC_TPASS_0061	1
TENDBA_TPECDC2_TPANIC_TPASS_0065	1
TENDBA_TPECDC2_TPANIC_TPASS_0045	1
TENDBA_TPECDC2_TPANIC_TPASS_0779	1
TENDBA_TPECDC2_TPANIC_TPASS_0229	1
TENDBA_TPECDC2_TPANIC_TPASS_0370	1
TENDBA_TPECDC2_TPANIC_TPASS_0465	1
TENDBA_TPECDC2_TPANIC_TPASS_0240	1
TENDBA_TPECDC2_TPANIC_TPASS_0001	1
TENDBA_TPECDC2_1025a	1
TENDBA_TPECDC2_TPANIC_TPASS_0093	1
TENDBA_TPECDC2_TPANIC_TPASS_0345	1
TENDBA_TPECDC2_0152a	1
TENDBA_TPECDC2_TPANIC_TPASS_0942	1
TENDBA_TPECDC2_TPANIC_TPASS_0272	1
TENDBA_TPECDC2_TPANIC_TPASS_0026	1
TENDBA_TPECDC2_TPANIC_TPASS_0576	1
TENDBA_TPECDC2_TPANIC_TPASS_0028	1
TENDBA_TPECDC2_TPANIC_TPASS_t0029	1
TENDBA_TPECDC2_TPANIC_TPASS_0120	1
TENDBA_TPECDC2_TPANIC_TPASS_0406	1
TENDBA_TPECDC2_TPANIC_TPASS_0949a	1
TENDBA_TPECDC2_TPANIC_TPASS_0740	1
TENDBA_TPECDC2_TPANIC_TPASS_0567	1
TENDBA_TPECDC2_TPANIC_TPASS_0359	1
TENDBA_TPECDC2_TPANIC_TPASS_0591	1
TENDBA_TPECDC2_0163a	1
TENDBA_TPECDC2_0798b	1
TENDBA_TPECDC2_TPANIC_TPASS_0571	1
TENDBA_TPECDC2_TPANIC_TPASS_0742	1
TENDBA_TPECDC2_TPANIC_TPASS_t0027	1
TENDBA_TPECDC2_TPANIC_TPASS_0587	1
TENDBA_TPECDC2_0574a	1
TENDBA_0082a	1
TENDBA_TPECDC2_TPANIC_TPASS_0206a	1
TENDBA_TPECDC2_TPANIC_TPASS_0554	1
TENDBA_TPECDC2_TPANIC_TPASS_0320	1
TENDBA_TPECDC2_TPANIC_TPASS_0491	1
TENDBA_TPECDC2_TPANIC_TPASS_0428	1
TENDBA_TPECDC2_TPANIC_TPASS_0435	1
TPECDC2_0082a	1
TENDBA_TPECDC2_TPANIC_TPASS_0518	1
TENDBA_TPECDC2_TPANIC_TPASS_t0010	1
TENDBA_TPECDC2_TPANIC_TPASS_0189	1
TENDBA_TPECDC2_0823a	1
TENDBA_TPECDC2_TPANIC_TPASS_t0023	1
TENDBA_TPECDC2_TPANIC_TPASS_0074	1
TENDBA_TPECDC2_TPANIC_TPASS_0666	1
TENDBA_TPECDC2_TPANIC_TPASS_1038	1
TENDBA_TPECDC2_TPANIC_TPASS_0565	1
TENDBA_TPECDC2_TPANIC_TPASS_0962	1
TENDBA_TPECDC2_TPANIC_TPASS_0581	1
TENDBA_TPECDC2_TPANIC_TPASS_0913	1
TENDBA_TPECDC2_TPANIC_TPASS_0730	1
TENDBA_TPECDC2_TPANIC_TPASS_0971	1
TENDBA_TPECDC2_TPANIC_TPASS_0977	1
TENDBA_TPECDC2_TPANIC_TPASS_0616	1
TENDBA_TPECDC2_TPANIC_TPASS_0732	1
TENDBA_TPECDC2_TPANIC_TPASS_0271	1
TENDBA_TPECDC2_0177	1
TENDBA_TPECDC2_TPANIC_TPASS_0978	1
TENDBA_TPECDC2_TPANIC_TPASS_0499	1
TENDBA_TPECDC2_TPANIC_TPASS_0944	1
TENDBA_TPECDC2_TPANIC_TPASS_0836	1
TENDBA_TPECDC2_TPANIC_TPASS_0776	1
TENDBA_TPECDC2_TPANIC_TPASS_t0031	1
TENDBA_TPECDC2_TPANIC_TPASS_t0033	1
TENDBA_TPECDC2_TPANIC_TPASS_0862	1
TENDBA_TPECDC2_TPANIC_TPASS_0064	1
TENDBA_TPECDC2_TPANIC_TPASS_0097	1
TENDBA_TPECDC2_TPANIC_TPASS_0914	0
TENDBA_TPECDC2_0374b	0
TENDBA_TPECDC2_TPANIC_TPASS_0784	0
TENDBA_TPECDC2_TPANIC_TPASS_0070	0
TENDBA_TPECDC2_TPANIC_TPASS_0850	0
TENDBA_TPECDC2_TPANIC_TPASS_0874	0
TENDBA_TPECDC2_TPANIC_TPASS_t0035	0
TENDBA_TPECDC2_TPANIC_TPASS_0035	0
TENDBA_TPECDC2_0927	0
TENDBA_TPECDC2_TPANIC_TPASS_0089	0
TENDBA_TPECDC2_TPANIC_TPASS_t0018	0
TENDBA_TPECDC2_TPANIC_TPASS_0825	0
TENDBA_TPECDC2_TPANIC_TPASS_0786	0
TENDBA_TPECDC2_TPANIC_TPASS_t0007	0
TPASS_20799_TPANIC_0799	0
TENDBA_TPECDC2_TPANIC_TPASS_0657	0
TENDBA_TPECDC2_0971a	0
TENDBA_TPECDC2_TPANIC_TPASS_t0014	0
TENDBA_TPECDC2_TPANIC_TPASS_0365	0
TENDBA_TPECDC2_TPANIC_TPASS_0755	0
TENDBA_TPECDC2_TPANIC_TPASS_0343	0
TENDBA_TPECDC2_TPANIC_TPASS_0153	0
TPANIC_TPASS_0177	0
TENDBA_TPECDC2_TPANIC_TPASS_0873	0
TENDBA_TPECDC2_TPANIC_TPASS_0172	0
TENDBA_TPECDC2_0274a	0
TPASS_20539_TPANIC_0539	0
TENDBA_TPECDC2_TPANIC_TPASS_0887	0
TENDBA_TPECDC2_TPANIC_TPASS_0182	0
TENDBA_TPECDC2_TPANIC_TPASS_0509	0
TENDBA_TPECDC2_0951a	0
TPASS_2r0003_TPANIC_r0003_TENDBA_r0003_TPECDC2_r0003	0
TENDBA_TPECDC2_TPANIC_TPASS_0536	0
TENDBA_TPECDC2_TPANIC_TPASS_0802	0
TENDBA_TPECDC2_TPANIC_TPASS_t0042	0
TPANIC_TPASS_0263	0
TENDBA_TPECDC2_TPANIC_TPASS_t0036	0
TENDBA_TPECDC2_TPANIC_TPASS_0075	0
TENDBA_TPECDC2_TPANIC_TPASS_0883	0
TENDBA_TPECDC2_TPANIC_TPASS_0700	0
TENDBA_TPECDC2_TPANIC_TPASS_t0034	0
TENDBA_TPECDC2_TPANIC_TPASS_t0006	0
TENDBA_TPECDC2_0411a	0
TENDBA_TPECDC2_TPANIC_TPASS_t0002	0
TENDBA_TPECDC2_TPANIC_TPASS_0158	0
TENDBA_TPECDC2_TPANIC_TPASS_1000	0
TENDBA_TPECDC2_0683a	0
TENDBA_TPECDC2_TPANIC_TPASS_0701	0
TENDBA_TPECDC2_TPANIC_TPASS_0503	0
TENDBA_TPECDC2_0461a	0
TENDBA_TPECDC2_TPANIC_TPASS_0921a	0
TENDBA_TPECDC2_TPANIC_TPASS_0467	0
TENDBA_TPECDC2_TPANIC_TPASS_0613	0
TENDBA_TPECDC2_TPANIC_TPASS_0828	0
TENDBA_TPECDC2_TPANIC_TPASS_0201	0
TENDBA_TPECDC2_0240a	0
TENDBA_TPECDC2_TPANIC_TPASS_0595	0
TENDBA_TPECDC2_TPANIC_TPASS_0437	0
TENDBA_TPECDC2_TPANIC_TPASS_0964	0
TENDBA_TPECDC2_TPANIC_TPASS_0757	0
TENDBA_TPECDC2_TPANIC_TPASS_t0038	0
TENDBA_TPECDC2_TPANIC_TPASS_0795	0
TENDBA_TPECDC2_TPANIC_TPASS_0099	0
TENDBA_TPECDC2_TPANIC_TPASS_0372	0
TENDBA_TPECDC2_TPANIC_TPASS_0902	0
TENDBA_TPECDC2_TPANIC_TPASS_0108	0
TENDBA_TPECDC2_TPANIC_TPASS_0650	0
TENDBA_TPECDC2_0766a	0
TENDBA_TPECDC2_0743a	0
TENDBA_TPECDC2_TPANIC_TPASS_0797	0
TENDBA_TPECDC2_0344a	0
TENDBA_TPECDC2_TPANIC_TPASS_t0019	0
TENDBA_TPECDC2_0989a	0
TENDBA_TPECDC2_TPANIC_TPASS_0706	0
TENDBA_TPECDC2_TPANIC_TPASS_1041	0
TENDBA_TPECDC2_TPANIC_TPASS_0228	0
TENDBA_TPECDC2_TPANIC_TPASS_0037	0
TENDBA_TPECDC2_0217a	0
TENDBA_TPECDC2_TPANIC_TPASS_0937	0
TENDBA_TPECDC2_TPANIC_TPASS_0210	0
TENDBA_TPECDC2_TPANIC_TPASS_0743	0
TENDBA_TPECDC2_0328a	0
TENDBA_0538a_TPECDC2_0538a	0
TENDBA_TPECDC2_TPANIC_TPASS_0181	0
TENDBA_TPECDC2_TPANIC_TPASS_0871	0
TENDBA_TPECDC2_0209	0
TPASS_20375_TPANIC_0375	0
TENDBA_TPECDC2_TPANIC_TPASS_0393	0
TENDBA_TPECDC2_0453a	0
TENDBA_TPECDC2_TPANIC_TPASS_0761	0
TENDBA_TPECDC2_TPANIC_TPASS_0905	0
TENDBA_TPECDC2_TPANIC_TPASS_0415	0
TENDBA_TPECDC2_TPANIC_TPASS_0847	0
TENDBA_TPECDC2_TPANIC_TPASS_0192	0
TENDBA_TPECDC2_TPANIC_TPASS_0763	0
TPANIC_TPASS_0857	0
TENDBA_TPECDC2_TPANIC_TPASS_0649	0
TENDBA_TPECDC2_TPANIC_TPASS_0659	0
TENDBA_TPECDC2_TPANIC_TPASS_t0026	0
TENDBA_TPECDC2_TPANIC_TPASS_0516	0
TENDBA_TPECDC2_TPANIC_TPASS_0063	0
TENDBA_TPECDC2_TPANIC_TPASS_0440	0
TENDBA_TPECDC2_0984a	0
TENDBA_TPECDC2_TPANIC_TPASS_0231	0
TENDBA_TPECDC2_TPANIC_TPASS_0392	0
TENDBA_TPECDC2_TPANIC_TPASS_0141	0
TPECDC2_nc0003	0
TENDBA_TPECDC2_TPANIC_TPASS_0409	0
TENDBA_TPECDC2_0536a	0
TENDBA_TPECDC2_TPANIC_TPASS_t0043	0
TENDBA_TPECDC2_TPANIC_TPASS_0397	0
TENDBA_TPECDC2_TPANIC_TPASS_0274	0
TENDBA_TPECDC2_TPANIC_TPASS_0819	0
TENDBA_TPECDC2_0525a	0
TENDBA_TPECDC2_TPANIC_TPASS_0048	0
TENDBA_TPECDC2_TPANIC_TPASS_0777	0
TENDBA_TPECDC2_TPANIC_TPASS_0682	0
TPANIC_TPASS_0451	0
TENDBA_TPECDC2_TPANIC_TPASS_0251	0
TENDBA_TPECDC2_TPANIC_TPASS_1037	0
TENDBA_TPECDC2_TPANIC_TPASS_0342	0
TENDBA_TPECDC2_TPANIC_TPASS_0848	0
TENDBA_TPECDC2_TPANIC_TPASS_0480	0
TENDBA_TPECDC2_TPANIC_TPASS_0436	0
TENDBA_TPECDC2_TPANIC_TPASS_0925	0
TENDBA_TPECDC2_TPANIC_TPASS_0907	0
TENDBA_0954a_TPECDC2_0954a	0
TENDBA_TPECDC2_TPANIC_TPASS_0624	0
TENDBA_TPECDC2_TPANIC_TPASS_0604	0
TENDBA_TPECDC2_TPANIC_TPASS_t0039	0
TENDBA_TPECDC2_TPANIC_TPASS_0338	0
TENDBA_TPECDC2_TPANIC_TPASS_0291	0
TENDBA_TPECDC2_TPANIC_TPASS_0150	0
TENDBA_TPECDC2_TPANIC_TPASS_0059	0
TENDBA_TPECDC2_TPANIC_TPASS_0884	0
TENDBA_TPECDC2_0118a	0
TENDBA_TPECDC2_0913a	0
TENDBA_TPECDC2_TPANIC_TPASS_0203	0
TENDBA_TPECDC2_TPANIC_TPASS_t0045	0
TENDBA_TPECDC2_TPANIC_TPASS_0774	0
TENDBA_TPECDC2_0980a	0
TENDBA_TPECDC2_TPANIC_TPASS_0388	0
TENDBA_TPECDC2_TPANIC_TPASS_0490	0
TENDBA_TPECDC2_0933a	0
TENDBA_TPECDC2_TPANIC_TPASS_0412	0
TPASS_20250a_TPANIC_0250a_TENDBA_0250_TPECDC2_0250	0
TENDBA_TPECDC2_TPANIC_TPASS_0679	0
TENDBA_TPECDC2_TPANIC_TPASS_t0016	0
TENDBA_TPECDC2_TPANIC_TPASS_0677	0
TENDBA_TPECDC2_0264a	0
TENDBA_TPECDC2_TPANIC_TPASS_0368	0
TENDBA_TPECDC2_TPANIC_TPASS_0405	0
TENDBA_TPECDC2_TPANIC_TPASS_0047	0
TENDBA_0374a_TPECDC2_0374a	0
TENDBA_TPECDC2_0073a	0
TENDBA_TPECDC2_TPANIC_TPASS_0906	0
TENDBA_TPECDC2_TPANIC_TPASS_0357	0
TENDBA_TPECDC2_TPANIC_TPASS_t0044	0
TENDBA_TPECDC2_TPANIC_TPASS_0214	0
TENDBA_TPECDC2_TPANIC_TPASS_0869	0
TPANIC_TPASS_0987	0
TENDBA_TPECDC2_TPANIC_TPASS_0337	0
TENDBA_TPECDC2_TPANIC_TPASS_0945	0
TENDBA_TPECDC2_TPANIC_TPASS_0419	0
TENDBA_TPECDC2_TPANIC_TPASS_0142	0
TENDBA_TPECDC2_TPANIC_TPASS_0157	0
TENDBA_TPECDC2_TPANIC_TPASS_1004	0
TENDBA_TPECDC2_0908a	0
TENDBA_TPECDC2_TPANIC_TPASS_0184	0
TENDBA_TPECDC2_TPANIC_TPASS_1025	0
TENDBA_TPECDC2_TPANIC_TPASS_0076	0
TENDBA_TPECDC2_TPANIC_TPASS_0234	0
TENDBA_TPECDC2_TPANIC_TPASS_0846	0
TENDBA_TPECDC2_TPANIC_TPASS_t0004	0
TENDBA_TPECDC2_TPANIC_TPASS_t0024	0
TENDBA_TPECDC2_TPANIC_TPASS_0890	0
TENDBA_TPECDC2_TPANIC_TPASS_0845	0
TENDBA_TPECDC2_TPANIC_TPASS_0717	0
TENDBA_TPECDC2_TPANIC_TPASS_0036	0
TENDBA_TPECDC2_TPANIC_TPASS_0156	0
TENDBA_TPECDC2_TPANIC_TPASS_0522	0
TENDBA_TPECDC2_TPANIC_TPASS_0941	0
TENDBA_TPECDC2_0494a	0
TENDBA_TPECDC2_TPANIC_TPASS_0930	0
TENDBA_TPECDC2_TPANIC_TPASS_0211	0
TENDBA_TPECDC2_TPANIC_TPASS_0206	0
TENDBA_TPECDC2_TPANIC_TPASS_0162	0
TENDBA_TPECDC2_0537a	0
TENDBA_TPECDC2_TPANIC_TPASS_0807	0
TENDBA_TPECDC2_0705b	0
TENDBA_TPECDC2_TPANIC_TPASS_0199	0
TENDBA_TPECDC2_TPANIC_TPASS_0247	0
TENDBA_TPECDC2_TPANIC_TPASS_0543	0
TENDBA_TPECDC2_TPANIC_TPASS_0718	0
TENDBA_TPECDC2_TPANIC_TPASS_0818	0
TENDBA_TPECDC2_TPANIC_TPASS_0892	0
TENDBA_TPECDC2_0362a	0
TENDBA_TPECDC2_TPANIC_TPASS_0096	0
TENDBA_TPECDC2_TPANIC_TPASS_0749	0
TENDBA_TPECDC2_TPANIC_TPASS_0991	0
TENDBA_TPECDC2_TPANIC_TPASS_0826	0
TENDBA_TPECDC2_0608a	0
TENDBA_TPECDC2_0063a	0
TENDBA_TPECDC2_TPANIC_TPASS_0712	0
TENDBA_TPECDC2_TPANIC_TPASS_0195	0
TENDBA_TPECDC2_TPANIC_TPASS_0174	0
TENDBA_TPECDC2_0542a	0
TENDBA_TPECDC2_TPANIC_TPASS_0875	0
TENDBA_TPECDC2_TPANIC_TPASS_0637	0
TENDBA_TPECDC2_TPANIC_TPASS_t0009	0
TENDBA_TPECDC2_TPANIC_TPASS_0823	0
TENDBA_TPECDC2_TPANIC_TPASS_0948	0
TENDBA_TPECDC2_TPANIC_TPASS_0988	0
TENDBA_TPECDC2_TPANIC_TPASS_0719	0
TENDBA_TPECDC2_0841a	0
TENDBA_TPECDC2_TPANIC_TPASS_0555	0
TPANIC_TPASS_0049	0
TENDBA_TPECDC2_TPANIC_TPASS_1032	0
TENDBA_TPECDC2_TPANIC_TPASS_0455	0
TENDBA_TPECDC2_TPANIC_TPASS_0171	0
TENDBA_TPECDC2_TPANIC_TPASS_0213	0
TENDBA_TPECDC2_TPANIC_TPASS_0724	0
TENDBA_TPECDC2_TPANIC_TPASS_0794	0
TENDBA_TPECDC2_TPANIC_TPASS_0808	0
TENDBA_TPECDC2_TPANIC_TPASS_0084	0
TENDBA_TPECDC2_TPANIC_TPASS_0599	0
TENDBA_TPECDC2_TPANIC_TPASS_0745	0
TENDBA_TPECDC2_TPANIC_TPASS_0138	0
TENDBA_TPECDC2_TPANIC_TPASS_0636	0
TENDBA_TPECDC2_TPANIC_TPASS_0643	0
TENDBA_TPECDC2_TPANIC_TPASS_0352	0
TENDBA_TPECDC2_TPANIC_TPASS_0881	0
TENDBA_TPECDC2_TPANIC_TPASS_0951	0
TENDBA_TPECDC2_0774a	0
TENDBA_TPECDC2_0361a	0
TENDBA_TPECDC2_TPANIC_TPASS_0540	0
TENDBA_TPECDC2_TPANIC_TPASS_t0001	0
TENDBA_TPECDC2_TPANIC_TPASS_0193	0
TENDBA_TPECDC2_TPANIC_TPASS_0778	0
TENDBA_TPECDC2_TPANIC_TPASS_t0017	0
TENDBA_TPECDC2_TPANIC_TPASS_0356	0
TENDBA_TPECDC2_TPANIC_TPASS_0454	0
TENDBA_TPECDC2_TPANIC_TPASS_0753	0
TENDBA_TPECDC2_TPANIC_TPASS_1015	0
TENDBA_TPECDC2_TPANIC_TPASS_0557	0
TENDBA_TPECDC2_TPANIC_TPASS_0963	0
TENDBA_TPECDC2_TPANIC_TPASS_0327	0
TENDBA_TPECDC2_TPANIC_TPASS_1011	0
TENDBA_TPECDC2_TPANIC_TPASS_0159	0
TPECDC2_nc0002	0
TENDBA_TPECDC2_TPANIC_TPASS_0563	0
TENDBA_TPECDC2_0591a	0
TENDBA_TPECDC2_TPANIC_TPASS_0676	0
TENDBA_TPECDC2_TPANIC_TPASS_0220	0
TENDBA_TPECDC2_TPANIC_TPASS_0204	0
TENDBA_TPECDC2_0226a	0
TENDBA_TPECDC2_TPANIC_TPASS_0239	0
TENDBA_TPECDC2_TPANIC_TPASS_0057	0
TENDBA_TPECDC2_TPANIC_TPASS_t0008	0
TENDBA_TPECDC2_TPANIC_TPASS_0109	0
TENDBA_TPECDC2_0012	0
TENDBA_TPECDC2_TPANIC_TPASS_0072	0
TENDBA_TPECDC2_TPANIC_TPASS_0094	0
TENDBA_TPECDC2_TPANIC_TPASS_0349	0
TENDBA_TPECDC2_TPANIC_TPASS_0537	0
TENDBA_TPECDC2_0669a	0
TENDBA_TPECDC2_TPANIC_TPASS_t0032	0
TENDBA_TPECDC2_TPANIC_TPASS_0911	0
TENDBA_TPECDC2_TPANIC_TPASS_0822	0
TPASS_2r0006_TPANIC_r0006_TENDBA_r0006_TPECDC2_r0006	0
TENDBA_TPECDC2_TPANIC_TPASS_0267	0
TENDBA_TPECDC2_TPANIC_TPASS_0354	0
TENDBA_TPECDC2_TPANIC_TPASS_0853	0
TENDBA_TPECDC2_0919a	0
TENDBA_TPECDC2_TPANIC_TPASS_0407	0
TENDBA_TPECDC2_TPANIC_TPASS_0980	0
TENDBA_TPECDC2_TPANIC_TPASS_0589	0
TPANIC_TPASS_0487	0
TENDBA_TPECDC2_TPANIC_TPASS_0078	0
TENDBA_TPECDC2_0783a	0
TPANIC_TPASS_0250b	0
TENDBA_TPECDC2_TPANIC_TPASS_0235	0
TENDBA_TPECDC2_TPANIC_TPASS_0448	0
TENDBA_0798a_TPECDC2_0798a	0
TPASS_20868	0
TENDBA_TPECDC2_TPANIC_TPASS_0191	0
TENDBA_TPECDC2_TPANIC_TPASS_0694	0
TENDBA_TPECDC2_TPANIC_TPASS_0744	0
TENDBA_TPECDC2_TPANIC_TPASS_0788	0
TENDBA_TPECDC2_TPANIC_TPASS_0358	0
TENDBA_TPECDC2_TPANIC_TPASS_0202	0
TENDBA_TPECDC2_TPANIC_TPASS_0409a	0
TENDBA_TPECDC2_TPANIC_TPASS_0658	0
TENDBA_TPECDC2_TPANIC_TPASS_0525	0
TENDBA_TPECDC2_TPANIC_TPASS_0904	0
TENDBA_TPECDC2_TPANIC_TPASS_0223	0
TENDBA_TPECDC2_TPANIC_TPASS_0255	0
TENDBA_TPECDC2_TPANIC_TPASS_t0037	0
TENDBA_TPECDC2_TPANIC_TPASS_0641	0

## Sheet: LM test
Table 4.2 Results obtained from the likelihood-mapping test: The 344 genes showing phylogenetic signal. (Zones 1-3 represent cases in which one topology has a significantly higher likelihood than the two alternative topologies; zones 4-6 represent cases in which one topology has a significantly lower likelihood than the other two, and zone 7 represents cases in which all the topologies have simil…
Gene	Trees	Zone 1	Zone 2	Zone 3	Zone 4	Zone 5	Zone 6	Zone 7
TENDBA_TPECDC2_TPANIC_TPASS_0136.txt	10000	2598	2707	2797	25	27	22	1824
TENDBA_TPECDC2_TPANIC_TPASS_0326.txt	10000	2322	2321	2447	43	34	52	2781
TENDBA_0856a_TPECDC2_0856a.txt	10000	2317	2293	2347	69	65	82	2827
TPASS_20858_TPANIC_0858_TENDBA_0858_TPECDC2_0858.txt	10000	2217	2323	2433	67	64	61	2835
TENDBA_TPECDC2_TPANIC_TPASS_0488.txt	10000	2276	2276	2199	134	112	100	2903
TENDBA_TPECDC2_TPANIC_TPASS_0865.txt	10000	2239	2257	2222	36	38	58	3150
TENDBA_TPECDC2_TPANIC_TPASS_0515.txt	10000	2195	2125	2135	106	114	101	3224
TENDBA_TPECDC2_TPANIC_TPASS_0462.txt	10000	2118	2060	2175	16	17	21	3593
TENDBA_TPECDC2_TPANIC_TPASS_1031.txt	10000	2040	2074	2024	64	86	71	3641
TENDBA_TPECDC2_TPANIC_TPASS_0346.txt	10000	1966	2087	2061	40	57	45	3744
TENDBA_TPECDC2_TPANIC_TPASS_0968.txt	10000	2006	2046	2097	31	24	26	3770
TENDBA_TPECDC2_TPANIC_TPASS_0898.txt	10000	1975	2053	2024	4	3	7	3934
TENDBA_TPECDC2_TPANIC_0969.txt	10000	1895	1809	1936	77	84	72	4127
TENDBA_TPECDC2_TPANIC_TPASS_0110.txt	10000	1780	1932	1905	1	0	1	4381
TENDBA_TPECDC2_TPANIC_TPASS_0771.txt	10000	1905	1880	1798	1	6	2	4408
TENDBA_TPECDC2_TPANIC_TPASS_0304.txt	10000	1872	1858	1843	0	1	0	4426
TENDBA_TPECDC2_TPANIC_TPASS_0330.txt	10000	1832	1846	1845	0	0	0	4477
TENDBA_TPECDC2_0067.txt	10000	1809	1778	1775	0	0	0	4638
TENDBA_TPECDC2_TPANIC_TPASS_0133.txt	10000	1720	1702	1776	0	0	0	4802
TENDBA_TPECDC2_TPANIC_TPASS_0926.txt	10000	1677	1688	1685	1	0	0	4949
TENDBA_TPECDC2_TPANIC_TPASS_0433.txt	10000	1679	1677	1659	11	9	12	4953
TENDBA_TPECDC2_TPANIC_TPASS_1035.txt	10000	1668	1717	1658	0	0	0	4957
TENDBA_TPECDC2_TPANIC_TPASS_0313.txt	10000	1670	1699	1639	8	6	11	4967
TENDBA_TPECDC2_TPANIC_TPASS_0116.txt	10000	1696	1699	1613	9	8	7	4968
TENDBA_TPECDC2_TPANIC_TPASS_0457.txt	10000	1681	1633	1671	0	1	0	5014
TENDBA_TPECDC2_TPANIC_TPASS_0831.txt	10000	1645	1670	1659	0	0	2	5024
TENDBA_TPECDC2_0126b.txt	10000	1636	1650	1661	0	0	0	5053
TENDBA_TPECDC2_TPANIC_TPASS_0861.txt	10000	1624	1666	1603	1	0	0	5106
TENDBA_TPECDC2_TPANIC_TPASS_0081.txt	10000	1626	1618	1625	0	0	0	5131
TENDBA_TPECDC2_TPANIC_TPASS_0009.txt	10000	1617	1601	1624	0	0	0	5158
TENDBA_TPECDC2_TPANIC_TPASS_0303.txt	10000	1628	1584	1625	1	0	2	5160
TENDBA_TPECDC2_TPANIC_TPASS_0134.txt	10000	1579	1589	1552	21	21	25	5213
TENDBA_TPECDC2_TPANIC_TPASS_1006.txt	10000	1557	1652	1546	0	0	0	5245
TENDBA_TPECDC2_TPANIC_TPASS_0484.txt	10000	1562	1583	1574	1	1	1	5278
TENDBA_TPECDC2_TPANIC_TPASS_0733.txt	10000	1462	1585	1504	65	42	57	5285
TENDBA_TPECDC2_TPANIC_TPASS_0140.txt	10000	1638	1561	1499	0	0	0	5302
TENDBA_TPECDC2_TPANIC_TPASS_0018.txt	10000	1472	1591	1569	0	0	0	5368
TENDBA_TPECDC2_TPANIC_TPASS_0735.txt	10000	1505	1539	1572	2	1	0	5381
TENDBA_TPECDC2_TPANIC_TPASS_0242.txt	10000	1529	1544	1531	0	0	0	5396
TENDBA_TPECDC2_TPANIC_TPASS_0369.txt	10000	1531	1474	1518	0	0	0	5477
TENDBA_TPECDC2_TPANIC_TPASS_0885.txt	10000	1483	1512	1525	0	0	0	5480
TENDBA_TPECDC2_TPANIC_TPASS_0483.txt	10000	1483	1499	1481	12	12	15	5498
TPECDC2_TPANIC_0897.txt	10000	1345	1327	1369	131	134	130	5564
TENDBA_TPECDC2_TPANIC_TPASS_0866.txt	10000	1489	1448	1472	1	1	2	5587
TENDBA_TPECDC2_0487.txt	10000	1447	1425	1394	40	42	42	5610
TENDBA_TPECDC2_TPANIC_TPASS_0667.txt	10000	1461	1446	1462	1	0	0	5630
TENDBA_TPECDC2_TPANIC_TPASS_0558.txt	10000	1421	1425	1497	0	0	0	5657
TPASS_20897.txt	10000	1332	1273	1361	129	123	123	5659
TENDBA_TPECDC2_TPANIC_TPASS_0859.txt	10000	1451	1423	1442	6	6	7	5665
TENDBA_TPECDC2_TPANIC_TPASS_0005.txt	10000	1428	1444	1461	0	0	0	5667
TENDBA_TPECDC2_TPANIC_0126a.txt	10000	1444	1395	1427	23	17	24	5670
TENDBA_TPECDC2_TPANIC_TPASS_0344.txt	10000	1373	1473	1437	4	4	1	5708
TENDBA_TPECDC2_TPANIC_TPASS_0471.txt	10000	1279	1268	1339	127	127	152	5708
TENDBA_0897.txt	10000	1320	1262	1339	129	127	113	5710
TENDBA_TPECDC2_TPANIC_TPASS_0966.txt	10000	1420	1388	1399	18	24	35	5716
TENDBA_TPECDC2_TPANIC_TPASS_0146.txt	10000	1444	1336	1421	0	0	0	5799
TENDBA_TPANIC_TPASS_0532.txt	10000	1391	1423	1359	0	0	0	5827
TENDBA_TPECDC2_TPANIC_TPASS_0841.txt	10000	1377	1371	1405	0	0	0	5847
TENDBA_TPECDC2_TPANIC_TPASS_0566.txt	10000	1363	1443	1319	0	0	0	5875
TENDBA_TPECDC2_TPANIC_TPASS_0429.txt	10000	1350	1389	1374	0	0	0	5887
TENDBA_TPECDC2_TPANIC_TPASS_0056.txt	10000	1342	1347	1382	0	0	0	5929
TENDBA_TPECDC2_TPANIC_TPASS_0924.txt	10000	1291	1348	1405	0	0	0	5956
TENDBA_TPECDC2_0134a.txt	10000	1390	1311	1305	4	2	5	5983
TENDBA_TPECDC2_TPANIC_TPASS_0691.txt	10000	1327	1390	1299	0	0	0	5984
TENDBA_TPECDC2_TPANIC_TPASS_0564.txt	10000	1312	1370	1328	2	2	0	5986
TENDBA_TPECDC2_TPANIC_TPASS_0967.txt	10000	1345	1305	1337	6	5	3	5999
TENDBA_TPECDC2_TPANIC_TPASS_0586.txt	10000	1314	1350	1289	3	2	1	6041
TENDBA_TPECDC2_TPANIC_TPASS_0371.txt	10000	1315	1306	1325	1	1	0	6052
TENDBA_TPECDC2_TPANIC_TPASS_0408.txt	10000	1293	1327	1318	1	0	5	6056
TENDBA_TPECDC2_TPANIC_TPASS_0319.txt	10000	1291	1330	1316	0	0	0	6063
TENDBA_TPECDC2_TPANIC_TPASS_0086.txt	10000	1307	1343	1273	0	0	0	6077
TENDBA_TPECDC2_TPANIC_TPASS_0600.txt	10000	1347	1273	1299	0	0	0	6081
TENDBA_TPECDC2_TPANIC_TPASS_0411.txt	10000	1270	1275	1367	0	0	0	6088
TENDBA_TPECDC2_TPANIC_TPASS_0972.txt	10000	1307	1293	1275	0	0	0	6125
TENDBA_TPECDC2_TPANIC_TPASS_0993.txt	10000	1297	1265	1269	0	0	0	6169
TENDBA_TPECDC2_TPANIC_TPASS_0155.txt	10000	1289	1248	1286	0	0	0	6177
TENDBA_TPECDC2_TPANIC_TPASS_0572.txt	10000	1259	1313	1241	0	0	0	6187
TENDBA_TPECDC2_TPANIC_TPASS_0164.txt	10000	1251	1222	1329	0	0	0	6198
TENDBA_TPECDC2_TPANIC_TPASS_0040.txt	10000	1266	1206	1317	2	0	1	6208
TENDBA_TPECDC2_0129a.txt	10000	1257	1256	1274	0	0	0	6213
TENDBA_TPECDC2_TPANIC_TPASS_0252.txt	10000	1245	1273	1247	0	0	0	6235
TENDBA_TPECDC2_0129b.txt	10000	1232	1233	1298	0	0	0	6237
TENDBA_TPECDC2_TPANIC_TPASS_0746.txt	10000	1279	1244	1219	1	1	0	6256
TENDBA_TPECDC2_TPANIC_TPASS_0660.txt	10000	1253	1215	1236	1	2	0	6293
TENDBA_TPECDC2_TPANIC_TPASS_0496.txt	10000	1245	1229	1195	0	0	0	6331
TENDBA_TPECDC2_TPANIC_TPASS_0569.txt	10000	1244	1192	1209	1	2	1	6351
TENDBA_TPECDC2_TPANIC_TPASS_0998.txt	10000	1225	1225	1174	0	0	0	6376
TENDBA_TPECDC2_TPANIC_TPASS_0107.txt	10000	1230	1185	1190	0	0	0	6395
TENDBA_TPECDC2_TPANIC_TPASS_0129.txt	10000	1196	1176	1208	0	0	1	6419
TENDBA_TPECDC2_TPANIC_TPASS_0695.txt	10000	1240	1126	1215	0	0	0	6419
TENDBA_TPECDC2_TPANIC_TPASS_0524.txt	10000	1178	1149	1182	20	12	19	6440
TENDBA_TPECDC2_TPANIC_TPASS_0260.txt	10000	1146	1125	1134	34	45	34	6482
TENDBA_TPECDC2_TPANIC_TPASS_0143.txt	10000	1166	1134	1207	0	4	5	6484
TENDBA_TPECDC2_TPANIC_TPASS_0547.txt	10000	1183	1157	1170	0	1	1	6488
TENDBA_TPECDC2_TPANIC_TPASS_0639.txt	10000	1233	1126	1129	1	0	0	6511
TENDBA_TPECDC2_0697.txt	10000	1157	1136	1195	0	0	0	6512
TENDBA_TPECDC2_TPANIC_TPASS_0394.txt	10000	1175	1165	1145	0	0	0	6515
TENDBA_TPECDC2_TPANIC_TPASS_0500.txt	10000	1168	1126	1175	0	0	0	6531
TENDBA_TPECDC2_TPANIC_TPASS_0617.txt	10000	1122	1159	1176	0	0	0	6543
TENDBA_TPECDC2_TPANIC_TPASS_0541.txt	10000	1110	1164	1176	0	0	0	6550
TENDBA_TPECDC2_TPANIC_TPASS_0609.txt	10000	1132	1182	1123	0	0	0	6563
TENDBA_TPECDC2_TPANIC_TPASS_0559.txt	10000	1152	1150	1118	0	0	0	6580
TENDBA_TPECDC2_TPANIC_TPASS_0939.txt	10000	1119	1112	1186	0	0	0	6583
TENDBA_TPECDC2_TPANIC_TPASS_0837.txt	10000	1130	1157	1087	4	3	0	6619
TENDBA_TPECDC2_TPANIC_TPASS_0386.txt	10000	1129	1113	1133	0	0	0	6625
TENDBA_TPECDC2_TPANIC_TPASS_0497.txt	10000	1075	1149	1150	0	0	0	6626
TENDBA_TPECDC2_TPANIC_TPASS_0102.txt	10000	1125	1104	1130	1	0	0	6640
TENDBA_TPECDC2_TPANIC_TPASS_0729.txt	10000	1129	1127	1103	0	0	0	6641
TENDBA_TPECDC2_TPANIC_TPASS_0560.txt	10000	1103	1098	1144	0	0	0	6655
TENDBA_TPECDC2_TPANIC_TPASS_0780.txt	10000	1126	1081	1137	1	0	0	6655
TENDBA_TPECDC2_TPANIC_TPASS_0145.txt	10000	1110	1106	1107	3	7	7	6660
TENDBA_TPECDC2_TPANIC_TPASS_0610.txt	10000	1080	1119	1091	0	0	0	6710
TENDBA_TPECDC2_TPANIC_TPASS_0947.txt	10000	1146	1057	1087	0	0	0	6710
TENDBA_TPECDC2_TPANIC_TPASS_0147.txt	10000	1090	1099	1080	4	3	3	6721
TENDBA_TPECDC2_TPANIC_TPASS_0928.txt	10000	1088	1071	1084	4	3	2	6748
TENDBA_TPECDC2_TPANIC_TPASS_0043.txt	10000	1062	1104	1051	0	0	0	6783
TENDBA_TPECDC2_TPANIC_TPASS_0642.txt	10000	1082	1066	1055	0	0	1	6796
TENDBA_TPECDC2_TPANIC_TPASS_0574.txt	10000	1050	1075	1068	0	0	0	6807
TENDBA_TPECDC2_TPANIC_TPASS_0261.txt	10000	1081	1052	1037	1	3	1	6825
TENDBA_TPECDC2_TPANIC_TPASS_1028.txt	10000	1032	1076	1065	0	1	0	6826
TENDBA_TPECDC2_TPANIC_TPASS_1033.txt	10000	1055	1072	1028	6	4	1	6834
TENDBA_TPECDC2_TPANIC_TPASS_0179.txt	10000	1029	1086	1045	0	0	0	6840
TENDBA_TPECDC2_TPANIC_TPASS_0510.txt	10000	1063	1033	1048	0	0	0	6856
TENDBA_TPECDC2_TPANIC_TPASS_1001.txt	10000	1072	1034	1036	0	0	0	6858
TENDBA_TPECDC2_TPANIC_TPASS_0305.txt	10000	1078	1023	1038	0	0	0	6861
TENDBA_TPECDC2_TPANIC_TPASS_0872.txt	10000	1006	980	1083	3	2	1	6925
TENDBA_TPECDC2_TPANIC_TPASS_0854.txt	10000	986	1047	1031	2	2	1	6931
TPANIC_TPASS_0126d.txt	10000	1027	1077	964	0	0	0	6932
TENDBA_TPECDC2_TPANIC_TPASS_0300.txt	10000	987	1079	981	4	4	4	6941
TENDBA_TPECDC2_TPANIC_TPASS_0464.txt	10000	967	1030	1059	1	0	1	6942
TENDBA_TPECDC2_TPANIC_TPASS_0321.txt	10000	1025	979	1006	0	1	0	6989
TENDBA_TPECDC2_TPANIC_TPASS_0472.txt	10000	1048	1006	956	0	0	0	6990
TENDBA_TPECDC2_TPANIC_TPASS_0216.txt	10000	989	1005	1015	0	0	0	6991
TENDBA_TPECDC2_TPANIC_TPASS_0038.txt	10000	962	1015	1007	0	0	0	7016
TENDBA_TPECDC2_TPANIC_TPASS_0994.txt	10000	1044	965	971	0	0	0	7020
TENDBA_TPECDC2_TPANIC_TPASS_0241.txt	10000	1015	991	962	2	1	0	7029
TENDBA_TPECDC2_TPANIC_TPASS_0996.txt	10000	974	980	993	0	0	0	7053
TENDBA_TPECDC2_TPANIC_TPASS_0693.txt	10000	979	937	1002	0	0	0	7082
TENDBA_TPECDC2_TPANIC_TPASS_0748.txt	10000	952	951	1008	0	0	1	7088
TENDBA_TPECDC2_TPANIC_TPASS_0685.txt	10000	959	956	991	0	0	0	7094
TENDBA_TPECDC2_TPANIC_TPASS_0770.txt	10000	981	951	960	1	1	1	7105
TENDBA_TPECDC2_TPANIC_TPASS_0126c.txt	10000	928	981	970	0	0	0	7121
TPASS_20006_TENDBA_0006_TPECDC2_0006.txt	10000	946	904	983	6	10	11	7140
TENDBA_TPECDC2_TPANIC_TPASS_0593.txt	10000	931	973	928	0	0	0	7168
TENDBA_TPECDC2_TPANIC_TPASS_0121.txt	10000	941	889	919	21	27	23	7180
TENDBA_TPECDC2_TPANIC_TPASS_0470.txt	10000	969	868	977	0	0	0	7186
TENDBA_TPECDC2_TPANIC_TPASS_0623.txt	10000	936	939	909	0	0	0	7216
TENDBA_TPECDC2_TPANIC_TPASS_0577.txt	10000	886	958	911	8	6	8	7223
TENDBA_TPECDC2_TPANIC_TPASS_0364.txt	10000	906	943	917	0	0	0	7234
TENDBA_TPECDC2_TPANIC_TPASS_0426.txt	10000	917	901	948	0	0	0	7234
TENDBA_TPECDC2_TPANIC_TPASS_0864.txt	10000	937	868	932	0	0	0	7263
TENDBA_TPECDC2_0651.txt	10000	866	927	940	0	0	1	7266
TENDBA_TPECDC2_TPANIC_TPASS_0265.txt	10000	906	901	906	10	4	7	7266
TENDBA_TPECDC2_TPANIC_TPASS_0053.txt	10000	901	941	889	0	0	0	7269
TENDBA_TPECDC2_TPANIC_TPASS_0379.txt	10000	918	944	855	0	0	0	7283
TENDBA_TPECDC2_TPANIC_TPASS_0603.txt	10000	890	904	909	0	0	0	7297
TENDBA_TPECDC2_TPANIC_TPASS_0016.txt	10000	863	891	918	0	0	0	7328
TENDBA_TPECDC2_TPANIC_TPASS_0042.txt	10000	914	881	874	0	0	0	7331
TENDBA_TPECDC2_TPANIC_TPASS_0492.txt	10000	877	891	887	0	0	0	7345
TENDBA_TPECDC2_TPANIC_TPASS_0844.txt	10000	879	887	878	0	0	0	7356
TENDBA_TPECDC2_TPANIC_TPASS_0083.txt	10000	914	872	853	0	0	0	7361
TENDBA_TPECDC2_0993a.txt	10000	888	897	840	0	0	0	7375
TENDBA_TPECDC2_TPANIC_TPASS_0912.txt	10000	856	904	850	0	0	0	7390
TENDBA_TPECDC2_TPANIC_TPASS_0103.txt	10000	881	851	872	0	0	0	7396
TENDBA_TPECDC2_TPANIC_TPASS_0125.txt	10000	863	873	861	0	0	0	7403
TENDBA_TPECDC2_TPANIC_TPASS_0920.txt	10000	888	867	840	0	0	0	7405
TENDBA_TPECDC2_TPANIC_TPASS_1012.txt	10000	889	840	857	1	3	3	7407
TENDBA_TPECDC2_TPANIC_TPASS_0891.txt	10000	944	827	803	0	1	0	7425
TENDBA_TPECDC2_TPANIC_TPASS_0441.txt	10000	844	886	841	0	0	0	7429
TENDBA_TPECDC2_TPANIC_TPASS_0698.txt	10000	834	897	828	0	0	0	7441
TENDBA_TPECDC2_TPANIC_TPASS_0647.txt	10000	844	854	851	3	1	0	7447
TENDBA_TPECDC2_TPANIC_TPASS_0367.txt	10000	864	843	828	0	0	0	7465
TENDBA_TPECDC2_TPANIC_TPASS_0715.txt	10000	842	845	833	0	0	0	7480
TENDBA_TPECDC2_TPANIC_TPASS_0664.txt	10000	831	830	853	0	0	0	7486
TENDBA_TPECDC2_TPANIC_TPASS_0477.txt	10000	829	856	800	0	0	1	7514
TENDBA_TPECDC2_TPANIC_TPASS_0575.txt	10000	858	823	802	0	0	0	7517
TENDBA_TPECDC2_TPANIC_TPASS_0550.txt	10000	840	835	800	0	0	0	7525
TENDBA_TPECDC2_TPANIC_TPASS_0422.txt	10000	788	820	862	1	1	1	7527
TENDBA_TPECDC2_TPANIC_TPASS_0984.txt	10000	819	826	824	0	0	0	7531
TENDBA_TPECDC2_TPANIC_TPASS_0768.txt	10000	880	776	797	1	2	1	7543
TENDBA_TPECDC2_TPANIC_TPASS_0936.txt	10000	818	815	794	1	4	7	7561
TENDBA_TPECDC2_TPANIC_TPASS_0152.txt	10000	811	800	818	0	0	1	7570
TENDBA_TPECDC2_TPANIC_TPASS_0684.txt	10000	854	813	762	0	0	0	7571
TENDBA_TPECDC2_TPANIC_TPASS_0949.txt	10000	804	862	759	0	0	0	7575
TENDBA_TPECDC2_TPANIC_TPASS_0073.txt	10000	814	809	797	0	0	0	7580
TENDBA_TPECDC2_TPANIC_TPASS_0481.txt	10000	811	816	775	0	0	0	7598
TENDBA_TPECDC2_0366a.txt	10000	815	773	801	0	0	0	7611
TENDBA_TPECDC2_TPANIC_TPASS_0855.txt	10000	785	794	803	0	0	0	7618
TENDBA_TPECDC2_TPANIC_TPASS_0506.txt	10000	757	824	796	0	0	0	7623
TPANIC_0006.txt	10000	848	763	756	0	0	0	7633
TENDBA_TPECDC2_TPANIC_TPASS_0322.txt	10000	743	793	817	0	0	0	7647
TENDBA_TPECDC2_TPANIC_TPASS_0446.txt	10000	797	759	764	0	0	0	7680
TENDBA_TPECDC2_TPANIC_TPASS_0068.txt	10000	771	813	731	2	0	1	7682
TENDBA_TPECDC2_TPANIC_TPASS_0800.txt	10000	797	747	761	2	1	2	7690
TENDBA_TPECDC2_TPANIC_TPASS_0734.txt	10000	781	783	737	0	0	0	7699
TENDBA_TPECDC2_TPANIC_TPASS_0958.txt	10000	760	763	771	0	0	0	7706
TENDBA_TPECDC2_TPANIC_TPASS_0627.txt	10000	736	747	800	0	1	0	7716
TENDBA_TPECDC2_TPANIC_TPASS_0792.txt	10000	765	743	760	0	0	0	7732
TENDBA_TPECDC2_TPANIC_TPASS_0752.txt	10000	752	754	749	0	0	0	7745
TENDBA_TPECDC2_TPANIC_TPASS_0990.txt	10000	797	710	743	0	0	0	7750
TENDBA_TPECDC2_TPANIC_TPASS_0934.txt	10000	737	717	792	0	0	0	7754
TENDBA_TPECDC2_TPANIC_TPASS_0705.txt	10000	773	716	748	2	2	0	7759
TENDBA_TPECDC2_TPANIC_TPASS_0501.txt	10000	741	784	714	0	0	1	7760
TENDBA_TPECDC2_TPANIC_TPASS_0350.txt	10000	709	787	733	0	0	0	7771
TENDBA_TPECDC2_TPANIC_TPASS_0030.txt	10000	748	737	739	0	2	2	7772
TENDBA_TPECDC2_TPANIC_TPASS_0917.txt	10000	734	740	746	0	0	0	7780
TENDBA_TPECDC2_TPANIC_TPASS_0773.txt	10000	694	745	733	0	0	0	7828
TENDBA_TPECDC2_TPANIC_TPASS_0556.txt	10000	733	696	739	0	0	0	7832
TENDBA_TPECDC2_TPANIC_TPASS_0614.txt	10000	686	758	715	0	0	0	7841
TENDBA_TPECDC2_TPANIC_TPASS_0789.txt	10000	735	698	703	0	0	0	7864
TENDBA_TPECDC2_TPANIC_TPASS_0336.txt	10000	717	668	750	0	0	0	7865
TENDBA_TPECDC2_TPANIC_TPASS_0122.txt	10000	691	733	691	0	2	1	7882
TENDBA_TPECDC2_TPANIC_TPASS_0478.txt	10000	733	703	682	0	0	0	7882
TENDBA_TPECDC2_TPANIC_TPASS_0225.txt	10000	697	689	726	0	0	0	7888
TENDBA_TPECDC2_TPANIC_TPASS_0810.txt	10000	689	702	708	0	0	0	7901
TENDBA_TPECDC2_TPANIC_TPASS_0017.txt	10000	686	708	698	0	0	0	7908
TENDBA_TPECDC2_TPANIC_TPASS_0821.txt	10000	660	691	725	0	0	0	7924
TENDBA_TPECDC2_TPANIC_TPASS_0973.txt	10000	682	672	646	0	0	1	7999
TENDBA_TPECDC2_TPANIC_TPASS_0421.txt	10000	647	685	650	0	0	0	8018
TENDBA_TPECDC2_TPANIC_TPASS_0542.txt	10000	636	682	658	0	1	1	8022
TENDBA_TPECDC2_TPANIC_TPASS_0297.txt	10000	667	646	650	0	0	0	8037
TENDBA_TPECDC2_TPANIC_TPASS_0882.txt	10000	646	642	650	0	0	0	8062
TENDBA_TPECDC2_TPANIC_TPASS_0514.txt	10000	676	636	623	1	0	0	8064
TENDBA_TPECDC2_TPANIC_TPASS_0226.txt	10000	665	654	607	0	0	0	8074
TENDBA_TPECDC2_TPANIC_TPASS_0899.txt	10000	636	638	652	0	0	0	8074
TENDBA_TPECDC2_TPANIC_TPASS_0877.txt	10000	622	616	677	0	0	0	8085
TENDBA_TPECDC2_TPANIC_TPASS_0105.txt	10000	626	645	639	0	0	0	8090
TENDBA_TPECDC2_TPANIC_TPASS_0475.txt	10000	603	618	684	0	0	0	8095
TENDBA_TPECDC2_TPANIC_TPASS_0288.txt	10000	602	636	657	0	0	0	8105
TENDBA_TPECDC2_TPANIC_TPASS_0653.txt	10000	653	611	600	0	0	0	8136
TENDBA_TPECDC2_TPANIC_TPASS_0052.txt	10000	620	615	628	0	0	0	8137
TENDBA_TPECDC2_TPANIC_TPASS_0270.txt	10000	613	606	639	0	0	0	8142
TENDBA_TPECDC2_TPANIC_TPASS_0801.txt	10000	591	620	624	1	0	3	8161
TENDBA_TPECDC2_TPANIC_TPASS_0878.txt	10000	585	617	606	0	0	0	8192
TENDBA_TPECDC2_TPANIC_TPASS_0534.txt	10000	629	582	588	0	0	0	8201
TENDBA_0134b_TPECDC2_0134b.txt	10000	580	607	606	0	1	0	8206
TENDBA_TPECDC2_TPANIC_TPASS_0033.txt	10000	590	603	591	0	0	1	8215
TENDBA_TPECDC2_TPANIC_TPASS_0130.txt	10000	597	590	596	1	0	0	8216
TENDBA_TPECDC2_TPANIC_TPASS_0029.txt	10000	578	606	598	0	0	0	8218
TPASS_20135_TPANIC_0135.txt	10000	602	568	609	1	0	1	8219
TENDBA_TPECDC2_0005a.txt	10000	580	586	603	0	0	0	8231
TENDBA_TPECDC2_TPANIC_TPASS_0618.txt	10000	559	579	610	0	0	0	8252
TENDBA_TPECDC2_TPANIC_TPASS_0696.txt	10000	597	576	575	0	0	0	8252
TENDBA_TPECDC2_TPANIC_TPASS_0485.txt	10000	565	594	574	0	0	0	8267
TENDBA_TPECDC2_TPANIC_TPASS_0765.txt	10000	532	577	587	0	0	0	8304
TENDBA_TPECDC2_TPANIC_TPASS_0670.txt	10000	564	570	558	0	0	0	8308
TENDBA_0597_TPECDC2_0597.txt	10000	559	555	575	1	0	0	8310
TENDBA_TPECDC2_TPANIC_TPASS_0071.txt	10000	567	552	571	0	0	0	8310
TENDBA_TPECDC2_TPANIC_TPASS_0766.txt	10000	548	587	554	0	0	0	8311
TPASS_20598_TPANIC_0598.txt	10000	515	576	547	0	0	0	8362
TENDBA_TPECDC2_TPANIC_TPASS_1027.txt	10000	566	535	517	0	0	0	8382
TENDBA_TPECDC2_TPANIC_TPASS_0840.txt	10000	581	551	480	0	0	0	8388
TENDBA_TPECDC2_TPANIC_TPASS_0279.txt	10000	578	532	471	0	0	0	8419
TENDBA_TPECDC2_TPANIC_TPASS_0829.txt	10000	525	537	510	0	0	0	8428
TENDBA_TPECDC2_TPANIC_TPASS_1013.txt	10000	525	491	552	0	0	0	8432
TENDBA_TPECDC2_TPANIC_TPASS_0999.txt	10000	471	509	553	0	1	0	8466
TENDBA_TPECDC2_TPANIC_TPASS_0833.txt	10000	499	512	516	0	0	0	8473
TENDBA_TPECDC2_TPANIC_TPASS_0817.txt	10000	485	544	497	0	0	0	8474
TENDBA_TPECDC2_TPANIC_TPASS_0079.txt	10000	493	468	515	0	0	0	8524
TENDBA_TPECDC2_TPANIC_TPASS_0652.txt	10000	488	480	477	0	0	0	8555
TENDBA_TPECDC2_TPANIC_TPASS_0144.txt	10000	474	479	487	1	1	0	8558
TENDBA_TPECDC2_TPANIC_TPASS_0381.txt	10000	463	478	493	0	0	0	8566
TENDBA_TPECDC2_TPANIC_TPASS_0895.txt	10000	511	475	423	7	8	5	8571
TENDBA_TPECDC2_TPANIC_TPASS_0123.txt	10000	449	435	429	0	0	0	8687
TENDBA_TPECDC2_TPANIC_TPASS_0387.txt	10000	420	422	444	0	0	0	8714
TENDBA_TPECDC2_TPANIC_TPASS_0665.txt	10000	407	392	368	28	48	35	8722
TENDBA_TPECDC2_TPANIC_TPASS_0835.txt	10000	426	426	423	0	2	0	8723
TPASS_20450a_TPANIC_0450a_TENDBA_0450_TPECDC2_0450.txt	10000	398	447	409	0	0	0	8746
TENDBA_TPECDC2_TPANIC_TPASS_0640.txt	10000	375	390	395	0	0	0	8840
TENDBA_TPECDC2_TPANIC_TPASS_0654.txt	10000	364	395	383	0	0	0	8858
TENDBA_TPECDC2_TPANIC_TPASS_0324.txt	10000	377	382	365	1	0	0	8875
TENDBA_TPECDC2_TPANIC_TPASS_0427.txt	10000	359	365	373	0	0	0	8903
TENDBA_TPECDC2_TPANIC_TPASS_0638.txt	10000	372	345	332	0	0	0	8951
TENDBA_TPECDC2_0435a.txt	10000	370	325	327	0	0	0	8978
TENDBA_TPECDC2_TPANIC_TPASS_0186.txt	10000	339	349	328	0	0	0	8984
TENDBA_TPECDC2_TPANIC_TPASS_0479.txt	10000	315	322	318	0	0	0	9045
TENDBA_TPECDC2_TPANIC_TPASS_0596.txt	10000	312	303	317	0	0	0	9068
TENDBA_TPECDC2_TPANIC_TPASS_0011.txt	10000	297	272	306	0	0	0	9125
TENDBA_TPECDC2_TPANIC_TPASS_0549.txt	10000	280	276	313	0	0	0	9131
TENDBA_TPECDC2_TPANIC_TPASS_0219.txt	10000	278	288	279	0	0	0	9155
TENDBA_TPECDC2_TPANIC_TPASS_0025.txt	10000	283	268	289	0	0	0	9160
TENDBA_TPECDC2_TPANIC_TPASS_1040.txt	10000	265	260	308	0	0	0	9167
TENDBA_TPECDC2_TPANIC_TPASS_0820.txt	10000	256	273	291	0	0	0	9180
TENDBA_TPECDC2_TPANIC_TPASS_1008.txt	10000	268	276	262	0	0	0	9194
TENDBA_TPECDC2_TPANIC_TPASS_0104.txt	10000	274	247	274	0	0	0	9205
TENDBA_TPECDC2_TPANIC_TPASS_0901.txt	10000	245	255	277	0	0	0	9223
TENDBA_TPECDC2_TPANIC_TPASS_0687.txt	10000	259	259	254	0	0	0	9228
TENDBA_TPECDC2_TPANIC_TPASS_0804.txt	10000	246	275	231	0	0	0	9248
TENDBA_TPECDC2_TPANIC_TPASS_0790.txt	10000	245	223	265	0	1	0	9266
TENDBA_TPECDC2_TPANIC_TPASS_0737.txt	10000	216	231	248	0	0	0	9305
TENDBA_TPECDC2_TPANIC_TPASS_0245.txt	10000	214	247	227	0	1	2	9309
TENDBA_TPECDC2_TPANIC_TPASS_0015.txt	10000	228	210	238	0	0	0	9324
TENDBA_TPECDC2_TPANIC_TPASS_0348.txt	10000	237	216	218	0	0	0	9329
TENDBA_TPECDC2_TPANIC_TPASS_0529.txt	10000	213	241	210	0	1	2	9333
TENDBA_TPECDC2_TPANIC_TPASS_0528.txt	10000	195	206	205	0	0	0	9394
TENDBA_TPECDC2_TPANIC_TPASS_0380.txt	10000	203	212	190	0	0	0	9395
TENDBA_TPECDC2_TPANIC_TPASS_0622.txt	10000	175	187	192	0	2	2	9442
TENDBA_TPECDC2_TPANIC_TPASS_0553.txt	10000	182	176	183	0	0	0	9459
TENDBA_TPECDC2_TPANIC_TPASS_0095.txt	10000	177	189	173	0	0	0	9461
TENDBA_TPECDC2_TPANIC_TPASS_0431.txt	10000	178	196	153	1	0	0	9472
TENDBA_TPECDC2_TPANIC_TPASS_0842.txt	10000	153	166	154	0	0	0	9527
TENDBA_TPECDC2_TPANIC_TPASS_0092.txt	10000	176	162	134	0	0	0	9528
TENDBA_TPECDC2_0548a.txt	10000	162	152	144	0	0	0	9542
TENDBA_TPECDC2_TPANIC_TPASS_0258.txt	10000	151	162	138	0	0	0	9549
TENDBA_TPECDC2_TPANIC_TPASS_0615.txt	10000	152	151	142	0	0	0	9555
TENDBA_TPECDC2_TPANIC_TPASS_0764.txt	10000	152	131	160	0	0	0	9557
TENDBA_TPECDC2_TPANIC_TPASS_0919.txt	10000	137	152	143	0	0	0	9568
TENDBA_TPECDC2_TPANIC_TPASS_0578.txt	10000	128	155	145	0	0	0	9572
TENDBA_TPECDC2_TPANIC_TPASS_0533.txt	10000	140	149	127	0	0	0	9584
TENDBA_TPECDC2_TPANIC_TPASS_0986.txt	10000	128	134	135	0	0	0	9603
TENDBA_TPECDC2_TPANIC_TPASS_0672.txt	10000	137	130	118	0	0	0	9615
TPANIC_0007.txt	10000	119	119	139	0	0	0	9623
TENDBA_TPECDC2_TPANIC_TPASS_0331.txt	10000	108	127	133	0	0	0	9632
TENDBA_TPECDC2_TPANIC_TPASS_0751.txt	10000	120	128	111	0	0	0	9641
TENDBA_TPECDC2_0347.txt	10000	103	128	116	0	0	0	9653
TENDBA_TPECDC2_TPANIC_TPASS_0389.txt	10000	110	111	104	0	0	0	9675
TENDBA_TPECDC2_TPANIC_TPASS_0886.txt	10000	107	111	107	0	0	0	9675
TENDBA_TPECDC2_TPANIC_TPASS_0952.txt	10000	108	103	103	0	0	0	9686
TENDBA_TPECDC2_TPANIC_TPASS_0323.txt	10000	100	113	97	0	0	0	9690
TENDBA_TPECDC2_TPANIC_TPASS_0760.txt	10000	95	88	109	0	0	0	9708
TENDBA_TPECDC2_TPANIC_TPASS_0608.txt	10000	98	85	96	0	0	0	9721
TENDBA_TPECDC2_TPANIC_TPASS_0915.txt	10000	84	75	120	0	0	0	9721
TENDBA_TPECDC2_TPANIC_TPASS_0976.txt	10000	84	78	66	0	0	0	9772
TENDBA_TPECDC2_TPANIC_TPASS_0772.txt	10000	73	77	77	0	0	0	9773
TENDBA_TPECDC2_TPANIC_TPASS_0625.txt	10000	84	61	76	1	0	0	9778
TENDBA_TPECDC2_0345a.txt	10000	73	71	74	0	0	0	9782
TENDBA_TPECDC2_TPANIC_TPASS_0594.txt	10000	60	65	81	0	0	0	9794
TENDBA_TPECDC2_TPANIC_TPASS_0957.txt	10000	64	66	68	0	0	0	9802
TENDBA_TPECDC2_TPANIC_TPASS_0185.txt	10000	69	58	57	0	0	0	9816
TENDBA_TPECDC2_TPANIC_TPASS_0443.txt	10000	68	49	58	0	0	0	9825
TENDBA_TPECDC2_TPANIC_TPASS_0767.txt	10000	55	54	64	0	0	0	9827
TENDBA_TPECDC2_TPANIC_TPASS_0552.txt	10000	53	47	65	0	0	0	9835
TENDBA_TPECDC2_TPANIC_TPASS_0442.txt	10000	53	42	60	0	0	0	9845
TENDBA_TPECDC2_TPANIC_TPASS_0328.txt	10000	49	43	56	0	0	0	9852
TENDBA_TPECDC2_TPANIC_TPASS_0894.txt	10000	42	42	46	0	0	0	9870
TENDBA_TPECDC2_TPANIC_TPASS_0814.txt	10000	41	45	43	0	0	0	9871
TENDBA_TPECDC2_TPANIC_TPASS_0363.txt	10000	34	44	40	0	1	0	9881
TENDBA_TPECDC2_TPANIC_TPASS_0769.txt	10000	31	29	34	0	0	0	9906
TENDBA_TPECDC2_TPANIC_TPASS_0128.txt	10000	4	3	4	0	0	0	9989
TENDBA_TPECDC2_TPANIC_TPASS_0546.txt	10000	1	2	0	0	0	0	9997
TENDBA_TPECDC2_TPANIC_TPASS_1017.txt	10000	1	2	0	0	0	0	9997
TENDBA_TPECDC2_TPANIC_TPASS_0373.txt	10000	0	0	2	0	0	0	9998
TENDBA_TPECDC2_TPANIC_TPASS_0592.txt	10000	2	0	0	0	0	0	9998
TENDBA_TPECDC2_TPANIC_TPASS_0702.txt	10000	1	0	1	0	0	0	9998
TENDBA_TPECDC2_TPANIC_TPASS_0044.txt	10000	0	0	0	0	0	0	10000
TENDBA_TPECDC2_TPANIC_TPASS_0091.txt	10000	0	0	0	0	0	0	10000
TENDBA_TPECDC2_TPANIC_TPASS_0163.txt	10000	0	0	0	0	0	0	10000
TENDBA_TPECDC2_TPANIC_TPASS_0249.txt	10000	0	0	0	0	0	0	10000
TENDBA_TPECDC2_TPANIC_TPASS_0340.txt	10000	0	0	0	0	0	0	10000
TENDBA_TPECDC2_TPANIC_TPASS_0414.txt	10000	0	0	0	0	0	0	10000
TENDBA_TPECDC2_TPANIC_TPASS_0453.txt	10000	0	0	0	0	0	0	10000
TENDBA_TPECDC2_TPANIC_TPASS_0632.txt	10000	0	0	0	0	0	0	10000
TENDBA_TPECDC2_TPANIC_TPASS_0704.txt	10000	0	0	0	0	0	0	10000

## Sheet: Topology test
Table 4.3. Topology test results for the genes retained in previous PIM steps. The table presents the results of the two tests (p-values for SH, and a posterior weight for ELW). All the genes were examined in detail a posteriori because the two tests rejected the reference tree topology with the gene alignment (p < 0.20, weight value close to 0) and the complete genome alignment rejected the gene…
Genes	SH-refTree	SH-GeneTree	ELW RefTree	ELW GeneTree
TENDBA_0856a_TPECDC2_0856a	0.0001	1	5.7e-19	1
TENDBA_TPECDC2_0126b	0.0316	1	0.00048	1
TENDBA_TPECDC2_TPANIC_0126a	0.0016	1	1.69e-08	1
TENDBA_TPECDC2_TPANIC_TPASS_0136	0	1	2.89e-20	1
TENDBA_TPECDC2_TPANIC_TPASS_0313	0.0015	1	5.3e-05	1
TENDBA_TPECDC2_TPANIC_TPASS_0326	0	1	8.54e-60	1
TENDBA_TPECDC2_TPANIC_TPASS_0346	0.0009	1	7.6e-06	1
TENDBA_TPECDC2_TPANIC_TPASS_0462	0	1	6.44e-88	1
TENDBA_TPECDC2_TPANIC_TPASS_0488	0	1	1.13e-59	1
TENDBA_TPECDC2_TPANIC_TPASS_0733	0.0685	1	0.000406	1
TENDBA_TPECDC2_TPANIC_TPASS_0865	0	1	2.34e-59	1
TENDBA_TPECDC2_TPANIC_TPASS_0548	0	1	1.28e-39	1
TENDBA_TPECDC2_TPANIC_TPASS_0856	0.0014	1	4.72e-09	1
TENDBA_TPECDC2_TPANIC_TPASS_0896	0.0005	1	1.08e-11	1
TENDBA_TPECDC2_TPASS_0131/TPANIC_0131	0	1	1.7e-204	1
TPASS_20117_TPANIC_0117_TENDBA_0117_TPECDC2_0117	0	1	1.57e-07	1
TENDBA_0621_TPECDC2_0621_TPANIC_TPASS_0621	0	1	3.25e-60	1
TPASS_20620_TPANIC_0620_TENDBA_0620_TPECDC2_0620	0.0001	1	1.7e-12	1
TPASS_20619_TPANIC_0619	0.0267	1	0.000447	1
TPANIC_TPASS_1030	0.84	0.16	0.148	1
TPASS_2r0001_TPANIC_r0001_MOD	0.0001	1	6.5e-23	1
TENDBA_r0001_TPECDC2_r0001-MOD	0	1	4.24e-24	1
TENDBA_r0002_TPECDC2_r0002	0.0045	1	2.16e-12	1
TPASS_2r0002_TPANIC_r0002	0.0047	1	2.66e-11	1
TPASS_2r0004_TPANIC_r0004	0	1	9.28e-22	1
TENDBA_r0004_TPECDC2_r0004	0	1	4.99e-20	1
TENDBA_r0005_TPECDC2_r0005	0.0031	1	0.000241	1
TPASS_2r0005_TPANIC_r0005	0.0031	1	7.7e-08	1
TPANIC_t0012	0	1	4.26e-26	1
TPASS_2t0012	0	1	4.74e-27	1
TPANIC_t0015_TENDBA_t0015_TPECDC2_t0015	0	1	3.26e-38	1
TPASS_2t0015	0	1	1.3e-37	1
TENDBA_TPECDC2_TPANIC_TPASS_0966	0.0025	1	1.01e-08	1
TENDBA_TPECDC2_TPANIC_TPASS_0967	0.029	1	0.000188	1
TPASS_20858_TPANIC_0858_TENDBA_0858_TPECDC2_0858	0.0001	1	1.12e-20	1
TENDBA_0619_TPECDC2_0619	0.0238	1	0.00059	0.999
TENDBA_TPECDC2_TPANIC_TPASS_0164	0.0379	1	0.000734	0.999
TENDBA_TPECDC2_TPANIC_TPASS_0433	0.0043	1	0.00129	0.999
TENDBA_TPECDC2_TPANIC_TPASS_0705	0.0473	1	0.000652	0.999
TPANIC_TPASS_0126d	0.0116	1	0.000713	0.999
TENDBA_TPECDC2_TPANIC_TPASS_0304	0.033	1	0.00201	0.998
TENDBA_TPECDC2_TPANIC_TPASS_0746	0.0316	1	0.00201	0.998
TENDBA_TPECDC2_TPANIC_TPASS_0577	0.0439	1	0.004	0.996
TENDBA_TPECDC2_TPANIC_TPASS_0640	0.0749	1	0.00545	0.995
TENDBA_TPECDC2_TPANIC_TPASS_0547	0.0912	1	0.0138	0.986
TENDBA_TPECDC2_TPANIC_TPASS_0872	0.0528	1	0.0146	0.985
TENDBA_TPECDC2_0697	0.054	1	0.0161	0.984
TENDBA_TPECDC2_TPANIC_TPASS_0134	0.0448	1	0.0175	0.982
TENDBA_TPECDC2_TPANIC_TPASS_0133	0.0533	1	0.0288	0.971
TENDBA_TPECDC2_TPANIC_TPASS_0179	0.081	1	0.0309	0.969
TENDBA_TPECDC2_TPANIC_TPASS_0729	0.0566	1	0.0332	0.967
TENDBA_TPECDC2_TPANIC_TPASS_0009	0.0816	1	0.041	0.959
TENDBA_TPECDC2_TPANIC_TPASS_0994	0.0879	1	0.0429	0.957
TENDBA_TPECDC2_TPANIC_TPASS_0559	0.0727	1	0.0509	0.949
TENDBA_TPECDC2_TPANIC_TPASS_0895	0.0811	1	0.0532	0.947
TPASS_20006_TENDBA_0006_TPECDC2_0006	0.0844	1	0.0532	0.947
TENDBA_TPECDC2_TPANIC_TPASS_0497	0.0813	1	0.0536	0.946
TENDBA_TPECDC2_TPANIC_TPASS_0968	0.0751	1	0.0553	0.945
TENDBA_TPECDC2_TPANIC_TPASS_0898	0.0823	1	0.057	0.943
TENDBA_TPECDC2_TPANIC_TPASS_1031	0.0631	1	0.0581	0.942
TENDBA_TPECDC2_TPANIC_TPASS_0617	0.0845	1	0.0756	0.924
TENDBA_TPECDC2_0993a	0.0744	1	0.0777	0.922
TENDBA_TPECDC2_TPANIC_TPASS_0999	0.0771	1	0.0803	0.92
TENDBA_TPECDC2_TPANIC_TPASS_0146	0.0821	1	0.081	0.919
TENDBA_TPECDC2_TPANIC_TPASS_0835	0.0789	1	0.0832	0.917
TENDBA_0314_TPECDC2_0314	0.0768	1	0.0851	0.915
TENDBA_TPECDC2_TPANIC_TPASS_0324	0.0841	1	0.0858	0.914
TENDBA_TPECDC2_TPANIC_TPASS_0549	0.0768	1	0.0878	0.912
TENDBA_TPECDC2_TPANIC_TPASS_0627	0.0827	1	0.0875	0.912
TENDBA_TPECDC2_TPANIC_TPASS_0529	0.0848	1	0.0892	0.911
TENDBA_TPECDC2_TPANIC_TPASS_0005	0.0855	1	0.0899	0.91
TENDBA_TPECDC2_TPANIC_TPASS_0622	0.0812	1	0.0899	0.91
TENDBA_TPECDC2_TPANIC_0969	0.0794	1	0.0905	0.909
TENDBA_TPECDC2_TPANIC_TPASS_0564	0.0831	1	0.091	0.909
TENDBA_TPECDC2_TPANIC_TPASS_0575	0.0802	1	0.0909	0.909
TENDBA_TPECDC2_TPANIC_TPASS_0623	0.0776	1	0.091	0.909
TENDBA_TPECDC2_TPANIC_TPASS_0394	0.0782	1	0.0919	0.908
TENDBA_TPECDC2_TPANIC_TPASS_0472	0.0833	1	0.0924	0.908
TENDBA_TPECDC2_TPANIC_TPASS_0639	0.0815	1	0.092	0.908
TPASS_20450a_TPANIC_0450a_TENDBA_0450_TPECDC2_0450	0.0812	1	0.0919	0.908
TENDBA_TPECDC2_TPANIC_TPASS_0330	0.0771	1	0.0931	0.907
TENDBA_TPECDC2_TPANIC_TPASS_0350	0.0822	1	0.0929	0.907
TENDBA_TPECDC2_TPANIC_TPASS_0541	0.0827	1	0.0934	0.907
TENDBA_TPECDC2_TPANIC_TPASS_0737	0.0783	1	0.0935	0.907
TENDBA_TPECDC2_TPANIC_TPASS_0506	0.0789	1	0.0937	0.906
TENDBA_TPECDC2_TPANIC_TPASS_0764	0.0778	1	0.0941	0.906
TENDBA_TPECDC2_TPANIC_TPASS_0817	0.0799	1	0.0942	0.906
TENDBA_TPECDC2_TPANIC_TPASS_0882	0.0814	1	0.0944	0.906
TENDBA_TPECDC2_TPANIC_TPASS_0130	0.0832	1	0.0947	0.905
TENDBA_TPECDC2_TPANIC_TPASS_0380	0.0811	1	0.0948	0.905
TENDBA_TPECDC2_TPANIC_TPASS_0479	0.0819	1	0.0951	0.905
TENDBA_TPECDC2_TPANIC_TPASS_0841	0.0808	1	0.0948	0.905
TENDBA_TPECDC2_TPANIC_TPASS_0901	0.0773	1	0.0946	0.905
TENDBA_TPECDC2_TPANIC_TPASS_0110	0.0773	1	0.0961	0.904
TENDBA_TPECDC2_TPANIC_TPASS_0411	0.0806	1	0.0963	0.904
TENDBA_TPECDC2_TPANIC_TPASS_0553	0.0823	1	0.096	0.904
TENDBA_TPECDC2_TPANIC_TPASS_0600	0.0812	1	0.0961	0.904
TENDBA_TPECDC2_TPANIC_TPASS_0814	0.0821	1	0.0955	0.904
TENDBA_TPECDC2_TPANIC_TPASS_0017	0.078	1	0.0974	0.903
TENDBA_TPECDC2_TPANIC_TPASS_0038	0.0796	1	0.0965	0.903
TENDBA_TPECDC2_TPANIC_TPASS_0225	0.082	1	0.0972	0.903
TENDBA_TPECDC2_TPANIC_TPASS_0422	0.0772	1	0.0971	0.903
TENDBA_TPECDC2_TPANIC_TPASS_0501	0.0769	1	0.0971	0.903
TENDBA_TPECDC2_TPANIC_TPASS_0552	0.0803	1	0.0969	0.903
TENDBA_TPECDC2_TPANIC_TPASS_0572	0.0788	1	0.0968	0.903
TENDBA_TPECDC2_TPANIC_TPASS_0323	0.0728	1	0.0977	0.902
TENDBA_TPECDC2_TPANIC_TPASS_0792	0.0778	1	0.0983	0.902
TENDBA_TPECDC2_TPANIC_TPASS_1013	0.0801	1	0.0979	0.902
TENDBA_TPECDC2_TPANIC_TPASS_0387	0.0774	1	0.0991	0.901
TENDBA_TPECDC2_0435a	0.0842	1	0.0998	0.9
TENDBA_TPECDC2_TPANIC_TPASS_0344	0.112	1	0.104	0.896
TENDBA_TPECDC2_TPANIC_TPASS_0515	0.127	1	0.106	0.894
TENDBA_TPECDC2_TPANIC_TPASS_0471	0.161	1	0.135	0.865
TENDBA_TPECDC2_TPANIC_TPASS_0560	0.149	1	0.142	0.858
TENDBA_TPECDC2_TPANIC_TPASS_0790	0.144	1	0.143	0.857
TENDBA_TPECDC2_TPANIC_TPASS_0140	0.148	1	0.148	0.852
TENDBA_TPECDC2_TPANIC_TPASS_0389	0.155	1	0.148	0.852
TENDBA_TPECDC2_TPANIC_TPASS_0610	0.151	1	0.148	0.852
TENDBA_TPECDC2_TPANIC_TPASS_0973	0.151	1	0.148	0.852
TENDBA_TPECDC2_TPANIC_TPASS_0484	0.142	1	0.149	0.851
TENDBA_TPECDC2_TPANIC_TPASS_0924	0.147	1	0.15	0.85
TENDBA_TPECDC2_0067	0.155	1	0.152	0.848
TENDBA_TPECDC2_TPANIC_TPASS_0771	0.146	1	0.152	0.848
TENDBA_TPECDC2_TPANIC_TPASS_0558	0.148	1	0.153	0.847
TENDBA_TPECDC2_TPANIC_TPASS_0185	0.149	1	0.154	0.846
TENDBA_TPECDC2_TPANIC_TPASS_1035	0.156	1	0.156	0.844
TENDBA_TPECDC2_TPANIC_TPASS_0018	0.16	1	0.159	0.841
TPANIC_0006	0.153	1	0.163	0.837
TENDBA_TPECDC2_0005a	0.16	1	0.174	0.826
TENDBA_TPECDC2_TPANIC_TPASS_0265	0.173	1	0.182	0.818
TENDBA_TPECDC2_0134a	0.203	1	0.214	0.786
TENDBA_TPECDC2_TPANIC_TPASS_0371	0.26	1	0.268	0.732
TENDBA_TPECDC2_TPANIC_TPASS_0524	0.255	1	0.282	0.718
TENDBA_TPECDC2_0487	0.312	1	0.294	0.706
TENDBA_TPECDC2_TPANIC_TPASS_0331	0.0907	1	0.332	0.668
TENDBA_TPECDC2_0136a	0.101	1	0.399	0.601
TENDBA_TPECDC2_TPANIC_TPASS_0260	0.368	1	0.423	0.577
TENDBA_TPECDC2_TPANIC_TPASS_0854	0	1	0.43	0.57
TENDBA_TPECDC2_TPANIC_TPASS_0279	0	1	0.432	0.568
TENDBA_TPECDC2_TPANIC_TPASS_0241	0	1	0.437	0.563
TENDBA_TPECDC2_TPANIC_TPASS_0245	0	1	0.443	0.557
TENDBA_TPECDC2_TPANIC_TPASS_0242	0	1	0.446	0.554
TENDBA_TPECDC2_TPANIC_TPASS_0859	0.448	1	0.447	0.553
TENDBA_TPECDC2_TPANIC_TPASS_0040	0	1	0.451	0.549
TENDBA_TPECDC2_TPANIC_TPASS_0408	0	1	0.451	0.549
TENDBA_TPECDC2_TPANIC_TPASS_0939	0	1	0.452	0.548
TENDBA_TPECDC2_TPANIC_TPASS_0899	0	1	0.455	0.545
TENDBA_TPECDC2_TPANIC_TPASS_0367	0	1	0.457	0.543
TENDBA_TPECDC2_TPANIC_TPASS_0514	0	1	0.457	0.543
TENDBA_TPECDC2_TPANIC_TPASS_0379	0	1	0.458	0.542
TENDBA_TPECDC2_TPANIC_TPASS_0855	0	1	0.458	0.542
TENDBA_TPECDC2_TPANIC_TPASS_0891	0	1	0.459	0.541
TENDBA_TPECDC2_TPANIC_TPASS_0481	0	1	0.46	0.54
TENDBA_TPECDC2_TPANIC_TPASS_0105	0	1	0.463	0.537
TENDBA_TPECDC2_TPANIC_TPASS_0586	0	1	0.463	0.537
TENDBA_TPECDC2_TPANIC_TPASS_0990	0	1	0.463	0.537
TENDBA_TPECDC2_TPANIC_TPASS_0025	0	1	0.464	0.536
TENDBA_TPECDC2_TPANIC_TPASS_0328	0	1	0.464	0.536
TENDBA_TPECDC2_TPANIC_TPASS_0288	0	1	0.465	0.535
TENDBA_TPECDC2_TPANIC_TPASS_0470	0	1	0.465	0.535
TENDBA_TPECDC2_TPANIC_TPASS_0103	0	1	0.468	0.532
TENDBA_TPECDC2_0651	0	1	0.469	0.531
TENDBA_TPECDC2_TPANIC_TPASS_0071	0	1	0.469	0.531
TENDBA_TPECDC2_TPANIC_TPASS_0429	0	1	0.469	0.531
TENDBA_TPECDC2_TPANIC_TPASS_0569	0	1	0.469	0.531
TENDBA_0597_TPECDC2_0597	0	1	0.47	0.53
TENDBA_TPECDC2_TPANIC_TPASS_0363	0	1	0.47	0.53
TENDBA_TPECDC2_TPANIC_TPASS_0485	0	1	0.47	0.53
TENDBA_TPECDC2_TPANIC_TPASS_0760	0	1	0.47	0.53
TENDBA_TPECDC2_TPANIC_TPASS_0920	0	1	0.47	0.53
TENDBA_TPECDC2_TPANIC_TPASS_0123	0	1	0.471	0.529
TENDBA_TPECDC2_TPANIC_TPASS_0765	0	1	0.471	0.529
TENDBA_TPECDC2_TPANIC_TPASS_0767	0	1	0.471	0.529
TENDBA_TPECDC2_TPANIC_TPASS_0861	0	1	0.471	0.529
TPASS_20598_TPANIC_0598	0	1	0.471	0.529
TENDBA_TPECDC2_TPANIC_TPASS_0457	0	1	0.472	0.528
TENDBA_TPECDC2_TPANIC_TPASS_0510	0	1	0.472	0.528
TENDBA_TPECDC2_TPANIC_TPASS_0770	0	1	0.472	0.528
TENDBA_TPECDC2_TPANIC_TPASS_0801	0	1	0.472	0.528
TENDBA_TPECDC2_TPANIC_TPASS_0095	0	1	0.473	0.527
TENDBA_TPECDC2_TPANIC_TPASS_0102	0	1	0.473	0.527
TENDBA_TPECDC2_TPANIC_TPASS_0145	0	1	0.473	0.527
TENDBA_TPECDC2_TPANIC_TPASS_0300	0	1	0.473	0.527
TENDBA_TPECDC2_TPANIC_TPASS_0500	0	1	0.473	0.527
TENDBA_TPECDC2_TPANIC_TPASS_0695	0	1	0.473	0.527
TENDBA_TPECDC2_TPANIC_TPASS_0079	0	1	0.474	0.526
TENDBA_TPECDC2_TPANIC_TPASS_0303	0	1	0.474	0.526
TENDBA_TPECDC2_TPANIC_TPASS_0475	0	1	0.474	0.526
TENDBA_TPECDC2_TPANIC_TPASS_0609	0	1	0.474	0.526
TENDBA_TPECDC2_TPANIC_TPASS_0642	0	1	0.474	0.526
TENDBA_TPECDC2_TPANIC_TPASS_0840	0	1	0.474	0.526
TENDBA_TPECDC2_TPANIC_TPASS_0016	0	1	0.475	0.525
TENDBA_TPECDC2_TPANIC_TPASS_0122	0	1	0.475	0.525
TENDBA_TPECDC2_TPANIC_TPASS_0252	0	1	0.475	0.525
TENDBA_TPECDC2_TPANIC_TPASS_0305	0	1	0.475	0.525
TENDBA_TPECDC2_TPANIC_TPASS_0478	0	1	0.475	0.525
TENDBA_TPECDC2_TPANIC_TPASS_0660	0	1	0.475	0.525
TENDBA_TPECDC2_TPANIC_TPASS_0687	0	1	0.475	0.525
TENDBA_TPECDC2_TPANIC_TPASS_0780	0	1	0.475	0.525
TENDBA_TPECDC2_TPANIC_TPASS_0837	0	1	0.475	0.525
TENDBA_TPECDC2_TPANIC_TPASS_0866	0	1	0.475	0.525
TENDBA_TPECDC2_TPANIC_TPASS_1028	0	1	0.475	0.525
TENDBA_TPECDC2_TPANIC_TPASS_0426	0	1	0.476	0.524
TENDBA_TPECDC2_TPANIC_TPASS_0492	0	1	0.476	0.524
TENDBA_TPECDC2_TPANIC_TPASS_0550	0	1	0.476	0.524
TENDBA_TPECDC2_TPANIC_TPASS_0593	0	1	0.476	0.524
TENDBA_TPECDC2_TPANIC_TPASS_0011	0	1	0.477	0.523
TENDBA_TPECDC2_TPANIC_TPASS_0216	0	1	0.477	0.523
TENDBA_TPECDC2_TPANIC_TPASS_0886	0	1	0.477	0.523
TENDBA_TPECDC2_TPANIC_TPASS_0958	0	1	0.477	0.523
TENDBA_TPECDC2_TPANIC_TPASS_0996	0	1	0.477	0.523
TENDBA_TPECDC2_TPANIC_TPASS_0073	0	1	0.478	0.522
TENDBA_TPECDC2_TPANIC_TPASS_0116	0	1	0.478	0.522
TENDBA_TPECDC2_TPANIC_TPASS_0336	0	1	0.478	0.522
TENDBA_TPECDC2_TPANIC_TPASS_0421	0	1	0.478	0.522
TENDBA_TPECDC2_TPANIC_TPASS_0442	0	1	0.478	0.522
TENDBA_TPECDC2_TPANIC_TPASS_0542	0	1	0.478	0.522
TENDBA_TPECDC2_TPANIC_TPASS_0735	0	1	0.478	0.522
TENDBA_TPECDC2_TPANIC_TPASS_0831	0	1	0.478	0.522
TENDBA_TPECDC2_TPANIC_TPASS_0864	0	1	0.478	0.522
TENDBA_TPECDC2_TPANIC_TPASS_0926	0	1	0.478	0.522
TENDBA_TPECDC2_TPANIC_TPASS_1006	0	1	0.478	0.522
TENDBA_TPECDC2_TPANIC_TPASS_0083	0	1	0.479	0.521
TENDBA_TPECDC2_TPANIC_TPASS_0143	0	1	0.479	0.521
TENDBA_TPECDC2_TPANIC_TPASS_0147	0	1	0.479	0.521
TENDBA_TPECDC2_TPANIC_TPASS_0270	0	1	0.479	0.521
TENDBA_TPECDC2_TPANIC_TPASS_0369	0	1	0.479	0.521
TENDBA_TPECDC2_TPANIC_TPASS_0528	0	1	0.479	0.521
TENDBA_TPECDC2_TPANIC_TPASS_0533	0	1	0.479	0.521
TENDBA_TPECDC2_TPANIC_TPASS_0748	0	1	0.479	0.521
TENDBA_TPECDC2_TPANIC_TPASS_0104	0	1	0.48	0.52
TENDBA_TPECDC2_TPANIC_TPASS_0152	0	1	0.48	0.52
TENDBA_TPECDC2_TPANIC_TPASS_0321	0	1	0.48	0.52
TENDBA_TPECDC2_TPANIC_TPASS_0984	0	1	0.48	0.52
TENDBA_TPECDC2_TPANIC_TPASS_1008	0	1	0.48	0.52
TENDBA_TPECDC2_TPANIC_TPASS_0043	0	1	0.481	0.519
TENDBA_TPECDC2_TPANIC_TPASS_0546	0	1	0.481	0.519
TENDBA_TPECDC2_TPANIC_TPASS_0566	0	1	0.481	0.519
TENDBA_TPECDC2_TPANIC_TPASS_0574	0	1	0.481	0.519
TENDBA_TPECDC2_TPANIC_TPASS_0672	0	1	0.481	0.519
TENDBA_TPECDC2_TPANIC_TPASS_0693	0	1	0.481	0.519
TENDBA_TPECDC2_TPANIC_TPASS_0915	0	1	0.481	0.519
TENDBA_TPECDC2_TPANIC_TPASS_0928	0	1	0.481	0.519
TENDBA_TPECDC2_TPANIC_TPASS_0949	0	1	0.481	0.519
TENDBA_TPECDC2_TPANIC_TPASS_0044	0	1	0.482	0.518
TENDBA_TPECDC2_TPANIC_TPASS_0056	0	1	0.482	0.518
TENDBA_TPECDC2_TPANIC_TPASS_0186	0	1	0.482	0.518
TENDBA_TPECDC2_TPANIC_TPASS_0219	0	1	0.482	0.518
TENDBA_TPECDC2_TPANIC_TPASS_0592	0	1	0.482	0.518
TENDBA_TPECDC2_TPANIC_TPASS_0685	0	1	0.482	0.518
TENDBA_TPECDC2_TPANIC_TPASS_0107	0	1	0.483	0.517
TENDBA_TPECDC2_TPANIC_TPASS_0364	0	1	0.483	0.517
TENDBA_TPECDC2_TPANIC_TPASS_0667	0	1	0.483	0.517
TENDBA_TPECDC2_TPANIC_TPASS_0800	0	1	0.483	0.517
TENDBA_TPECDC2_TPANIC_TPASS_0804	0	1	0.483	0.517
TENDBA_TPECDC2_TPANIC_TPASS_0976	0	1	0.483	0.517
TENDBA_TPECDC2_TPANIC_TPASS_1017	0	1	0.483	0.517
tp0512	0	1	0.484	0.516
TENDBA_TPECDC2_0347	0	1	0.484	0.516
TENDBA_TPECDC2_TPANIC_TPASS_0386	0	1	0.484	0.516
TENDBA_TPECDC2_TPANIC_TPASS_0483	0	1	0.484	0.516
TENDBA_TPECDC2_TPANIC_TPASS_0652	0	1	0.484	0.516
TENDBA_TPECDC2_TPANIC_TPASS_0752	0	1	0.484	0.516
TENDBA_TPECDC2_TPANIC_TPASS_0769	0	1	0.484	0.516
TENDBA_TPECDC2_TPANIC_TPASS_0912	0	1	0.484	0.516
TENDBA_TPECDC2_TPANIC_TPASS_0917	0	1	0.484	0.516
TENDBA_TPECDC2_TPANIC_TPASS_0015	0	1	0.485	0.515
TENDBA_TPECDC2_TPANIC_TPASS_0348	0	1	0.485	0.515
TENDBA_TPECDC2_TPANIC_TPASS_0373	0	1	0.485	0.515
TENDBA_TPECDC2_TPANIC_TPASS_0614	0	1	0.485	0.515
TENDBA_TPECDC2_TPANIC_TPASS_0684	0	1	0.485	0.515
TENDBA_TPECDC2_TPANIC_TPASS_0773	0	1	0.485	0.515
TENDBA_TPECDC2_TPANIC_TPASS_0894	0	1	0.485	0.515
TENDBA_TPECDC2_TPANIC_TPASS_0596	0	1	0.486	0.514
TENDBA_TPECDC2_TPANIC_TPASS_0972	0	1	0.486	0.514
TENDBA_TPECDC2_TPANIC_TPASS_0029	0	1	0.487	0.513
TENDBA_TPECDC2_TPANIC_TPASS_0030	0	1	0.487	0.513
TENDBA_TPECDC2_TPANIC_TPASS_0647	0	1	0.487	0.513
TENDBA_TPECDC2_TPANIC_TPASS_0670	0	1	0.487	0.513
TENDBA_TPECDC2_TPANIC_TPASS_0768	0	1	0.487	0.513
TENDBA_TPECDC2_TPANIC_TPASS_0877	0	1	0.487	0.513
TENDBA_TPECDC2_TPANIC_TPASS_0952	0	1	0.487	0.513
TENDBA_TPECDC2_TPANIC_TPASS_0957	0	1	0.487	0.513
TENDBA_TPECDC2_TPANIC_TPASS_0998	0	1	0.487	0.513
TENDBA_TPECDC2_TPANIC_TPASS_0052	0	1	0.488	0.512
TENDBA_TPECDC2_TPANIC_TPASS_0086	0	1	0.488	0.512
TENDBA_TPECDC2_TPANIC_TPASS_0144	0	1	0.488	0.512
TENDBA_TPECDC2_TPANIC_TPASS_0155	0	1	0.488	0.512
TENDBA_TPECDC2_TPANIC_TPASS_0322	0	1	0.488	0.512
TENDBA_TPECDC2_TPANIC_TPASS_0427	0	1	0.488	0.512
TENDBA_TPECDC2_TPANIC_TPASS_0534	0	1	0.488	0.512
TENDBA_TPECDC2_TPANIC_TPASS_0578	0	1	0.488	0.512
TENDBA_TPECDC2_TPANIC_TPASS_0702	0	1	0.488	0.512
TENDBA_TPECDC2_TPANIC_TPASS_0810	0	1	0.488	0.512
TENDBA_TPECDC2_TPANIC_TPASS_0821	0	1	0.488	0.512
TENDBA_TPECDC2_TPANIC_TPASS_0261	0	1	0.489	0.511
TENDBA_TPECDC2_TPANIC_TPASS_0431	0	1	0.489	0.511
TENDBA_TPECDC2_TPANIC_TPASS_0446	0	1	0.489	0.511
TENDBA_TPECDC2_TPANIC_TPASS_0772	0	1	0.489	0.511
TENDBA_TPECDC2_TPANIC_TPASS_0844	0	1	0.489	0.511
TENDBA_TPECDC2_TPANIC_TPASS_0936	0	1	0.489	0.511
TENDBA_TPECDC2_TPANIC_TPASS_1012	0	1	0.489	0.511
TENDBA_TPECDC2_TPANIC_TPASS_1033	0	1	0.489	0.511
TPASS_20135_TPANIC_0135	0	1	0.489	0.511
TENDBA_TPECDC2_TPANIC_TPASS_0319	0	1	0.49	0.51
TENDBA_TPECDC2_TPANIC_TPASS_0443	0	1	0.49	0.51
TENDBA_TPECDC2_TPANIC_TPASS_0625	0	1	0.49	0.51
TENDBA_TPECDC2_TPANIC_TPASS_0654	0	1	0.49	0.51
TENDBA_TPECDC2_TPANIC_TPASS_0766	0	1	0.49	0.51
TENDBA_TPECDC2_TPANIC_TPASS_0829	0	1	0.49	0.51
TENDBA_TPECDC2_TPANIC_TPASS_0842	0	1	0.49	0.51
TENDBA_TPECDC2_TPANIC_TPASS_0934	0	1	0.49	0.51
TENDBA_TPECDC2_TPANIC_TPASS_0986	0	1	0.49	0.51
TENDBA_TPECDC2_TPANIC_TPASS_1001	0	1	0.49	0.51
TENDBA_TPECDC2_TPANIC_TPASS_1040	0	1	0.49	0.51
TPANIC_0007	0	1	0.49	0.51
TPANIC_TPASS_0315	0	1	0.491	0.509
TENDBA_0134b_TPECDC2_0134b	0	1	0.491	0.509
TENDBA_TPECDC2_0129a	0	1	0.491	0.509
TENDBA_TPECDC2_TPANIC_TPASS_0042	0	1	0.491	0.509
TENDBA_TPECDC2_TPANIC_TPASS_0053	0	1	0.491	0.509
TENDBA_TPECDC2_TPANIC_TPASS_0068	0	1	0.491	0.509
TENDBA_TPECDC2_TPANIC_TPASS_0121	0	1	0.491	0.509
TENDBA_TPECDC2_TPANIC_TPASS_0126c	0	1	0.491	0.509
TENDBA_TPECDC2_TPANIC_TPASS_0297	0	1	0.491	0.509
TENDBA_TPECDC2_TPANIC_TPASS_0381	0	1	0.491	0.509
TENDBA_TPECDC2_TPANIC_TPASS_0441	0	1	0.491	0.509
TENDBA_TPECDC2_TPANIC_TPASS_0464	0	1	0.491	0.509
TENDBA_TPECDC2_TPANIC_TPASS_0608	0	1	0.491	0.509
TENDBA_TPECDC2_TPANIC_TPASS_0833	0	1	0.491	0.509
TENDBA_TPECDC2_TPANIC_TPASS_1027	0	1	0.491	0.509
TENDBA_TPECDC2_TPANIC_TPASS_0258	0	1	0.492	0.508
TENDBA_TPECDC2_TPANIC_TPASS_0477	0	1	0.492	0.508
TENDBA_TPECDC2_TPANIC_TPASS_0496	0	1	0.492	0.508
TENDBA_TPECDC2_TPANIC_TPASS_0556	0	1	0.492	0.508
TENDBA_TPECDC2_TPANIC_TPASS_0594	0	1	0.492	0.508
TENDBA_TPECDC2_TPANIC_TPASS_0603	0	1	0.492	0.508
TENDBA_TPECDC2_TPANIC_TPASS_0653	0	1	0.492	0.508
TENDBA_TPECDC2_TPANIC_TPASS_0665	0	1	0.492	0.508
TENDBA_TPECDC2_TPANIC_TPASS_0691	0	1	0.492	0.508
TENDBA_TPECDC2_TPANIC_TPASS_0696	0	1	0.492	0.508
TENDBA_TPECDC2_TPANIC_TPASS_0715	0	1	0.492	0.508
TENDBA_TPECDC2_TPANIC_TPASS_0820	0	1	0.492	0.508
TENDBA_TPECDC2_TPANIC_TPASS_0878	0	1	0.492	0.508
TENDBA_TPECDC2_TPANIC_TPASS_0098	0	1	0.493	0.507
TENDBA_TPECDC2_TPANIC_TPASS_0033	0	1	0.493	0.507
TENDBA_TPECDC2_TPANIC_TPASS_0081	0	1	0.493	0.507
TENDBA_TPECDC2_TPANIC_TPASS_0125	0	1	0.493	0.507
TENDBA_TPECDC2_TPANIC_TPASS_0129	0	1	0.493	0.507
TENDBA_TPECDC2_TPANIC_TPASS_0226	0	1	0.493	0.507
TENDBA_TPECDC2_TPANIC_TPASS_0664	0	1	0.493	0.507
TENDBA_TPECDC2_TPANIC_TPASS_0751	0	1	0.493	0.507
TENDBA_TPECDC2_TPANIC_TPASS_0789	0	1	0.493	0.507
TENDBA_TPECDC2_TPANIC_TPASS_0993	0	1	0.493	0.507
TENDBA_TPECDC2_0129b	0	1	0.494	0.506
TENDBA_TPECDC2_TPANIC_TPASS_0128	0	1	0.494	0.506
TENDBA_TPECDC2_TPANIC_TPASS_0734	0	1	0.494	0.506
TENDBA_TPECDC2_TPANIC_TPASS_0947	0	1	0.494	0.506
TPASS_20318	0.0377	1	0.495	0.505
TENDBA_TPECDC2_TPANIC_TPASS_0092	0	1	0.495	0.505
TENDBA_TPECDC2_TPANIC_TPASS_0618	0	1	0.495	0.505
TENDBA_TPECDC2_TPANIC_TPASS_0584	0.382	1	0.496	0.504
TENDBA_TPANIC_TPASS_0532	0	1	0.496	0.504
TENDBA_TPECDC2_TPANIC_TPASS_0615	0	1	0.496	0.504
TENDBA_TPECDC2_TPANIC_TPASS_0638	0	1	0.496	0.504
TENDBA_TPECDC2_TPANIC_TPASS_0698	0	1	0.496	0.504
TENDBA_TPECDC2_0366a	0	1	0.497	0.503
TENDBA_TPECDC2_TPANIC_TPASS_0885	0	1	0.497	0.503
TENDBA_TPECDC2_0345a	0	1	0.498	0.502
TENDBA_TPECDC2_0548a	0	1	0.498	0.502
TENDBA_TPECDC2_TPANIC_TPASS_0919	0	1	0.498	0.502
TENDBA_t0012_TPECDC2_t0012	0	1	0.5	0.5
TENDBA_TPECDC2_TPANIC_TPASS_t0003	0	1	0.5	0.5

## Sheet: Recombinant genes detected
Table 4.4 Recombination events detected. The gene ID names correspond to the general gene nomenclature for T. pallidum. For each recombination event, coordinates for the start and end position in the multiple genome alignment are provided. The arrows separate involved donor strains from the recipient strains. Bold font is used to highlight novel genes identified as recombinant in this study.
Gene ID	Event	Start	End	Minimal size	SNPs	Strains Involved
tp0117	1	134982	134989	7	4	All TPE strains excluding HATO, OKA_2116, Chat_2847, LMNP-1 and Fribourg→ SS14, including all ancient TPA genomes
	2	134998	135102	104	8	Nichols,TPA_AUSMELT-1, TPA_ESBCN005, PHE140085A, PHE16023835A, Madras, Chicago → SS14, including all ancient TPA genomes
tp0131	1	152660	153426	766	335	Gauthier, LMNP-1, CDC_2575 → Nichols, Chicago
tp0126a	1	149039	149044	5	5	BNK07, SNK05, NKNP1, Fribourg → TPA
tp0126b	1	149040	149044	4	4	BNK07, SNK05, NKNP1, Fribourg → TPA
tp0126d	1	149037	149043	6	6	BNK07, SNK05, NKNP1, Fribourg → TPA
tp0136	1	158397	158412	15	5	TPE → NL16
	4	158576	158580	4	4	TPE → Nichols clade excluding CW82
	5	158644	158669	25	10	TEN → Nichols clade
	6	159220	159295	75	5	TEN/TPE→ PD28 and Nichols clade excluding CW82
	7	159615	159630	15	8	TEN/TPE → Nichols-lineage clade
tp0164	1	187162	187762	600	7	TEN/TPE → ItalyAS14, TPAUS_079, TPAS_272, Japan303, TPA_EIR015, 94B
tp0179	1	198345	198733	388	10	TEN/TPE → Nichols clade, W86, PD28
tp0313	1	331365	331432	67	35	External sources → China30, X-4
t0015	1	281675	281738	63	58	TEN/TPE excluding CDC_2575, SamoaD, K363, K403 → MexicoA
t0012	1	233229	233299	70	33	TEN/TPE excluding CDC_2575, SamoaD, K363, K403 → MexicoA
tp0326	1	346721	348930	2209	67	TEN → SS14-⍵ clade
tp0346	1	373443	373459	16	3	TEN/TPE → 94B
tp0462	1	493621	494646	1025	56	TEN/TPE → CW86, NE20, CW59, ItalyAS14, TPAU_079, TPAUS_272, Japan303, TPA_EIR015
tp0488	1	524347	525145	798	65	TPE, BosniaA, ZH1540, IraqB→ MexicoA, MD06B, MD18Be, W86
tp0515	1	557403	559302	1899	26	TEN/TPE → Nichols clade
tp0548	1	595193	595767	574	63	TEN/TPE → Nichols clade, W86
tp0558	1	607772	608192	420	4	TEN/TPE → SS14 clade and TPA ancient genomes
tp0617	1	672740	672771	31	3	TEN → PHE130048A, PHE160283A
tp0619	1	673857	673932	75	12	TPE/TEN → Nichols clade
tp0856	1	937099	937156	57	19	TEN → CW65
tp0856a	1	938487	938711	224	11	TEN → CW65
tp0858	1	938487	938711	224	11	TEN → CW65
tp0859		940090	941614	1524	11	External sources → TPE
tp0865	1	947198	947604	406	20	TPE/TEN → ItalyAS14, PHE130048A, TPAS_079, TPAS_272, JAPAN303, TPAEIR015, CW86, CW59, NE20
	2	947907	948225	318	26	TPE/TEN → ItalyAS14, TPAS_079, TPAS_272, JAPAN303, TPAEIR015, CW86, CW59, NE20
tp0896	1	977966	977971	5	4	All primate strains → NL14, CW59, Japan317xi, UAB211i, UAB216i, UAB546i
tp1031	1	1128898	1129025	127	19	External sources → SS14e clade and 94B
